# Supplementary material for: Cis-meQTL for cocaine use-associated DNA methylation in an HIV-positive cohort show pleiotropic effects on multiple traits
Source: BMC Genomics. 2023 Sep 20;24:556. doi: 10.1186/s12864-023-09661-2 (PMC10510240; doi:10.1186/s12864-023-09661-2)
Supplement: Supplementary file 2 — Additional file 2: Supplementary Table 1. Candidate CpG sites for cocaine use after meta-analysis to combine results for the 450K and EPIC cohorts (Ntotal = 811). Supplementary Table 2. Selected SNP-CpG pairs (FDR < 0.05) after meta-analysis to combine results for the 450K and EPIC cohorts (Ntotal = 811) and clumping. Supplementary Table 3. Enriched Ingenuity Canonical Pathways identified using genes mapped by the meQTLs for cocaine-related DNA methylations. Supplementary Table 4. Significant traits associated with the top index meQTLs. A total of 60 studies reached the significance level after bonferroni correction (p < 1.7e-7), which consisted of 36 phenotypes (phenotype number). Supplementary Table 5. meQTLs trait enrichment using associates downloaded from GWAS Catalog (https://www.ebi.ac.uk/gwas/). MeQTLs for cocaine-related DNA methylations were used. Supplementary Table 6. Candidate CpG sites for cocaine use frequency (high frequency users VS low frequency users). Supplementary Table 7. MeQTLs (FDR < 0.05) for cocaine use frequency-related DNA methylations after meta-analysis to combine results for the 450K and EPIC cohorts (Ntotal = 293) and clumping. Supplementary Table 8. Enriched Ingenuity Canonical Pathways identified using genes mapped by the meQTLs for cocaine use frequency-related DNA methylations. Supplementary Table 9. Significant traits associated with the top index meQTLs for cocaine use frequency-related DNA methylations. A total of 4 studies reached the significance level after bonferroni correction (p < 7.0e-7), which consisted of 4 phenotypes (phenotype number). Supplementary Table 10. meQTLs trait enrichment using associates downloaded from GWAS Catalog (https://www.ebi.ac.uk/gwas/). MeQTLs for cocaine use frequency-related DNA methylations were used. [file 12864_2023_9661_MOESM2_ESM.xlsx]

## Sheet: Supplementary Table 1
Supplementary Table 1: Candidate CpG sites for cocaine use after meta-analysis to combine results for the 450K and EPIC cohorts (Ntotal = 811).
probe	CHR	Effect	StdErr	P.value	UCSC_REFGENE_NAME	UCSC_REFGENE_ACCESSION	UCSC_REFGENE_GROUP	UCSC_CPG_ISLANDS_NAME	RELATION_TO_UCSC_CPG_ISLAND
cg25508319	11	-0.1351	0.0217	4.408e-10	KCNJ5	NM_000890	5'UTR
cg11202380	1	-0.105	0.0197	9.957e-08	AK2	NM_013411	3'UTR
cg04101755	16	-0.0986	0.0194	3.747e-07				chr16:3053830-3054315	S_Shelf
cg04293526	2	-0.1034	0.0205	4.554e-07	ITM2C;ITM2C;ITM2C	NM_001012516;NM_030926;NM_001012514	Body;Body;Body	chr2:231729631-231730821	Island
cg09700701	11	-0.0586	0.0117	5.188e-07	GAL3ST3	NM_033036	TSS200	chr11:65816404-65816665	S_Shore
cg00822451	14	-0.0819	0.0164	6.335e-07	NYNRIN	NM_025081	Body	chr14:24868163-24868590	Island
cg07630229	16	-0.0853	0.0173	7.792e-07	ZCCHC14	NM_015144	Body
cg24721647	4	-0.1123	0.0227	7.799e-07	ACSL1	NM_001995	5'UTR	chr4:185724434-185724647	S_Shelf
cg24996282	15	-0.0619	0.0126	9.604e-07
cg08466030	10	0.1392	0.0285	1.074e-06	BICC1	NM_001080512	Body
cg05465955	17	-0.1473	0.0302	1.079e-06	COASY;COASY;COASY;COASY;COASY	NM_025233;NM_001042529;NM_001042532;NM_001042530;NM_001042531	1stExon;Body;Body;Body;5'UTR	chr17:40714087-40715282	Island
cg22469897	19	-0.0958	0.0197	1.185e-06	ETFB;ETFB	NM_001014763;NM_001985	TSS200;Body
cg12444450	1	-0.0823	0.0171	1.575e-06
cg17647904	12	-0.0763	0.0159	1.681e-06	NCOR2;NCOR2	NM_006312;NM_001077261	Body;Body	chr12:124911243-124911464	N_Shelf
cg15880738	11	0.0661	0.0139	1.816e-06	CD3G;CD3G	NM_000073;NM_000073	5'UTR;1stExon
cg22413056	6	-0.0894	0.0188	1.887e-06	KIAA1949;KIAA1949	NM_001134870;NM_133471	Body;Body
cg12641135	10	0.0966	0.0204	2.168e-06
cg06151744	17	-0.1067	0.0226	2.273e-06	P2RX5;P2RX5;P2RX5	NM_175080;NM_002561;NM_175081	Body;Body;Body	chr17:3599052-3599551	N_Shelf
cg25211566	17	-0.0884	0.0188	2.501e-06				chr17:38803944-38804703	S_Shelf
cg06399844	7	0.0893	0.019	2.599e-06
cg03758697	15	-0.0719	0.0154	3.053e-06	FAM174B	NM_207446	3'UTR
cg20543416	16	-0.1111	0.0239	3.455e-06	MMP25	NM_022468	TSS1500	chr16:3095600-3097033	Island
cg09076339	1	-0.095	0.0206	3.929e-06	ITPKB	NM_002221	Body	chr1:226829582-226829803	S_Shore
cg07823492	17	-0.0637	0.0138	3.95e-06	HOXB1	NM_002144	1stExon	chr17:46607804-46608390	Island
cg05554891	12	0.0615	0.0134	4.182e-06	FAM186A	NM_001145475	1stExon
cg17929590	1	0.0833	0.0181	4.395e-06
cg18320379	11	-0.1098	0.0239	4.402e-06				chr11:75945903-75947583	Island
cg00389463	19	-0.1384	0.0303	4.943e-06	ICAM4;ICAM4;ICAM4	NM_001544;NM_022377;NM_001039132	TSS200;TSS200;TSS200	chr19:10397603-10398703	Island
cg02327530	7	-0.0641	0.0141	5.369e-06	C7orf51	NM_173564	3'UTR	chr7:100091180-100091598	S_Shore
cg22269913	19	-0.0756	0.0166	5.493e-06	PIH1D1;ALDH16A1;ALDH16A1	NM_017916;NM_153329;NM_001145396	TSS1500;TSS200;TSS200	chr19:49956279-49956837	Island
cg24637417	12	-0.0614	0.0135	5.708e-06	DAZAP2;DAZAP2;DAZAP2;DAZAP2;DAZAP2;DAZAP2	NM_014764;NM_001136267;NM_001136268;NM_001136264;NM_001136266;NM_001136269	3'UTR;3'UTR;3'UTR;3'UTR;3'UTR;Body	chr12:51632489-51633162	S_Shelf
cg25546588	4	-0.0854	0.019	6.794e-06	IL15;IL15	NM_172174;NM_000585	TSS1500;TSS1500	chr4:142557388-142558323	Island
cg20431135	17	-0.081	0.0181	7.554e-06	MFAP4	NM_002404	TSS1500
cg15276815	10	-0.128	0.0287	7.902e-06	JAKMIP3	NM_001105521	1stExon
cg16545821	1	0.0654	0.0147	8.175e-06	ETNK2	NM_018208	Body	chr1:204120398-204121109	N_Shore
cg00555096	19	-0.0977	0.0219	8.378e-06	ZNF420	NM_144689	TSS1500	chr19:37568952-37569549	N_Shore
cg22532234	19	-0.1094	0.0246	8.478e-06	CLC	NM_001828	TSS1500
cg01569083	6	0.1204	0.0271	8.638e-06	TNF	NM_000594	TSS200
cg15373592	6	-0.0745	0.0168	8.745e-06	DST;DST;DST;DST;DST	NM_015548;NM_001144770;NM_183380;NM_001144771;NM_001144769	Body;Body;Body;Body;Body	chr6:56407464-56407926	N_Shelf
cg08940169	16	-0.2282	0.0514	9.001e-06	ZFPM1	NM_153813	Body	chr16:88539860-88540532	Island
cg06895295	6	0.1326	0.0299	9.094e-06	DAAM2	NM_015345	TSS200	chr6:39760066-39760426	S_Shore
cg05180182	10	-0.0944	0.0213	9.231e-06
cg05327447	11	-0.1186	0.0268	9.415e-06	FXYD6;FXYD6;FXYD6;FXYD6;FXYD6;FXYD6;FXYD6;FXYD6;FXYD6	NM_001164832;NM_001164831;NM_001164837;NM_022003;NM_001164836;NM_022003;NM_001164837;NM_001164836;NM_001164832	1stExon;5'UTR;5'UTR;1stExon;1stExon;5'UTR;1stExon;5'UTR;5'UTR	chr11:117747102-117747717	Island
cg00257271	5	-0.1169	0.0264	9.631e-06	C5orf39;LOC153684	NM_001014279;NR_015447	TSS1500;TSS1500	chr5:43040845-43041161	Island
cg25648203	5	0.109	0.0246	9.666e-06	AHRR	NM_020731	Body
cg11791710	10	-0.0928	0.021	1.004e-05	DOCK1	NM_001380	Body
cg19807656	20	-0.1266	0.0287	1.049e-05	C20orf108	NM_080821	TSS200	chr20:54933992-54934370	N_Shore
cg13160874	2	-0.0768	0.0175	1.078e-05	THAP4;THAP4	NM_015963;NM_001164356	Body;Body	chr2:242549373-242549995	Island
cg11972332	17	-0.0641	0.0146	1.102e-05				chr17:59493992-59494386	Island
cg08726900	16	0.1604	0.0365	1.125e-05	ANKRD11	NM_013275	5'UTR
cg19618279	17	-0.1302	0.0297	1.212e-05	COASY;COASY;COASY;COASY;COASY	NM_025233;NM_001042529;NM_001042532;NM_001042530;NM_001042531	1stExon;Body;Body;Body;5'UTR	chr17:40714087-40715282	Island
cg22393461	1	-0.0945	0.0216	1.225e-05	NMNAT1	NM_022787	5'UTR
cg11543304	7	-0.0752	0.0172	1.228e-05	SMURF1;SMURF1	NM_020429;NM_181349	Body;Body
cg16721359	8	-0.1146	0.0263	1.302e-05
cg22136038	7	-0.0439	0.0101	1.309e-05	PTPRN2;PTPRN2;PTPRN2	NM_002847;NM_130842;NM_130843	Body;Body;Body	chr7:158103336-158103601	S_Shore
cg26639085	19	-0.0741	0.017	1.329e-05	LENG8	NM_052925	3'UTR	chr19:54972425-54972738	Island
cg01916918	8	-0.0777	0.0179	1.346e-05	CLU;CLU;CLU	NM_001831;NM_203339;NM_001171138	Body;Body;Body
cg13599549	14	0.0652	0.015	1.36e-05
cg10149582	14	-0.0723	0.0166	1.383e-05	CMTM5;CMTM5;CMTM5;CMTM5	NM_138460;NM_138460;NM_001037288;NM_001037288	1stExon;5'UTR;5'UTR;1stExon
cg06088188	17	-0.1742	0.0401	1.422e-05				chr17:80251357-80251673	Island
cg07090273	6	-0.0703	0.0162	1.446e-05				chr6:33181010-33181256	Island
cg04222728	7	-0.127	0.0294	1.582e-05	KIAA1549;KIAA1549	NM_001164665;NM_020910	Body;Body	chr7:138552661-138552870	N_Shelf
cg01056400	2	-0.0736	0.0171	1.621e-05
cg09502619	16	-0.0764	0.0177	1.624e-05	IFT140	NM_014714	Body
cg13718387	3	0.0848	0.0197	1.644e-05				chr3:20081458-20082426	N_Shelf
cg05371506	1	-0.0815	0.019	1.836e-05	TSPAN1	NM_005727	Body
cg02236679	16	-0.0695	0.0162	1.864e-05	WWOX	NM_016373	Body
cg03844894	15	0.1413	0.0331	1.965e-05	ACTC1	NM_005159	Body
cg05246530	16	-0.0727	0.017	1.978e-05	ST3GAL2	NM_006927	5'UTR
cg14127396	12	-0.0929	0.0218	2.035e-05	CCDC62;CCDC62;CCDC62	NM_201435;NM_032573;NR_027918	TSS1500;TSS1500;TSS1500
cg06245214	10	-0.0781	0.0183	2.057e-05	INPP5A	NM_005539	Body
cg22839180	5	-0.0682	0.016	2.127e-05
cg09659661	16	-0.1118	0.0263	2.16e-05	IRX6	NM_024335	TSS1500	chr16:55357521-55359040	Island
cg08143192	16	-0.0915	0.0215	2.161e-05	IRF8	NM_002163	Body
cg20413866	12	-0.0686	0.0162	2.394e-05	TAC3	NM_013251	3'UTR
cg03193328	7	-0.1323	0.0313	2.404e-05	TPST1	NM_003596	Body
cg09490603	15	-0.1082	0.0256	2.418e-05	CYP11A1;CYP11A1;CYP11A1	NM_001099773;NM_000781;NM_001099773	1stExon;Body;5'UTR	chr15:74658038-74658574	Island
cg14564351	6	-0.1183	0.028	2.448e-05	AHI1;AHI1;AHI1	NM_001134831;NM_017651;NM_001134830	Body;Body;Body
cg11399195	1	-0.0937	0.0222	2.467e-05	KIF1B;KIF1B	NM_015074;NM_183416	Body;Body
cg23379806	10	-0.0513	0.0122	2.515e-05	FAM107B	NM_031453	Body	chr10:14645752-14646705	S_Shelf
cg25606046	1	-0.0811	0.0193	2.55e-05
cg21297493	1	-0.1294	0.0308	2.57e-05				chr1:156358050-156358252	N_Shore
cg18827470	15	-0.077	0.0183	2.574e-05				chr15:75470911-75471212	Island
cg13329862	6	-0.0729	0.0173	2.58e-05	DDR1;DDR1	NM_001954;NM_013993	TSS1500;TSS1500	chr6:30852102-30852676	N_Shore
cg18285377	1	-0.0937	0.0223	2.591e-05	C1orf127;C1orf127	NM_173507;NM_001170754	TSS1500;Body
cg21175976	8	-0.1458	0.0347	2.652e-05	BLK	NM_001715	Body	chr8:11421336-11422434	Island
cg23090653	6	-0.0666	0.0159	2.656e-05
cg01113988	6	0.077	0.0183	2.689e-05
cg19982230	17	-0.0772	0.0184	2.725e-05	RAB34;RAB34;RAB34;RAB34;RAB34;RAB34;RAB34	NM_031934;NM_001142624;NR_024579;NM_001142625;NM_001144942;NM_001144943;NR_024575	TSS1500;TSS200;TSS200;TSS200;TSS1500;TSS200;TSS200	chr17:27046856-27047273	N_Shore
cg01440934	1	-0.0622	0.0148	2.758e-05	MKNK1;MKNK1;MKNK1;MKNK1;MKNK1	NR_024174;NM_003684;NR_024176;NM_001135553;NM_198973	Body;Body;Body;Body;Body
cg15792487	17	-0.1048	0.025	2.802e-05	CHRNB1	NM_000747	TSS200	chr17:7348274-7348830	Island
cg15486123	1	-0.075	0.0179	2.811e-05	IVL	NM_005547	5'UTR
cg05274316	15	-0.0819	0.0196	2.817e-05
cg00339441	10	-0.0734	0.0175	2.837e-05	RBM20	NM_001134363	Body	chr10:112431835-112432426	Island
cg11935153	6	-0.0736	0.0176	2.846e-05				chr6:30923208-30923624	Island
cg27112525	6	-0.0871	0.0208	2.874e-05				chr6:33181010-33181256	Island
cg16700650	16	-0.103	0.0246	2.884e-05	VPS4A	NM_013245	TSS1500	chr16:69345137-69345905	N_Shore
cg02310296	20	-0.0734	0.0176	2.89e-05	MMP9	NM_004994	TSS200	chr20:44639135-44639988	N_Shore
cg24923509	10	-0.1029	0.0247	3.059e-05				chr10:102498738-102499643	N_Shore
cg06329684	4	0.1101	0.0264	3.102e-05	C4orf49	NM_032623	3'UTR
cg21370522	6	0.1695	0.0407	3.159e-05	TNF	NM_000594	TSS200
cg05526341	3	-0.0619	0.0149	3.165e-05	LRIG1	NM_015541	Body
cg02890642	1	0.0774	0.0186	3.174e-05				chr1:184020781-184021054	N_Shelf
cg10330847	3	-0.0785	0.0189	3.217e-05				chr3:141030498-141030804	S_Shore
cg02609551	16	-0.09	0.0217	3.25e-05	FBXO31;FBXO31	NR_024568;NM_024735	Body;Body	chr16:87367534-87367851	S_Shelf
cg11816838	3	-0.0676	0.0163	3.346e-05				chr3:150479734-150481888	S_Shelf
cg10091738	6	0.2291	0.0553	3.443e-05	HIST1H4E	NM_003545	TSS1500	chr6:26204764-26205213	N_Shore
cg00358456	2	-0.0567	0.0137	3.501e-05	LOC151162;MGAT5	NR_024275;NM_002410	TSS1500;Body
cg23058613	11	-0.0797	0.0193	3.525e-05	GANAB;GANAB	NM_198335;NM_198334	TSS200;TSS200	chr11:62413632-62414293	Island
cg01843768	7	-0.0829	0.02	3.538e-05	MAD1L1;MAD1L1;MAD1L1	NM_003550;NM_001013837;NM_001013836	Body;Body;Body
cg27491887	11	-0.0994	0.0241	3.671e-05	KCNQ1;KCNQ1	NM_000218;NM_181798	Body;Body	chr11:2555405-2555618	N_Shore
cg20866121	7	-0.0722	0.0175	3.698e-05
cg09618830	16	0.0687	0.0167	3.716e-05	RBBP6;RBBP6	NM_018703;NM_006910	Body;Body
cg05721189	3	-0.066	0.016	3.788e-05
cg04464062	16	-0.0922	0.0224	3.815e-05	ZFPM1	NM_153813	Body	chr16:88539860-88540532	Island
cg21308575	19	-0.0732	0.0178	3.874e-05	EMR1	NM_001974	TSS200
cg09489682	13	0.0684	0.0166	3.9e-05	TFDP1;TFDP1	NR_026580;NM_007111	Body;Body
cg08622648	8	-0.067	0.0163	4.089e-05	TSNARE1	NM_145003	Body
cg12596505	1	-0.0624	0.0152	4.093e-05
cg10190898	4	-0.0634	0.0155	4.093e-05	DCLK2;DCLK2	NM_001040261;NM_001040260	Body;Body
cg16643422	8	-0.0805	0.0197	4.218e-05	DLC1	NM_182643	Body
cg27312916	11	-0.0661	0.0162	4.279e-05	SYTL2;SYTL2;SYTL2	NM_001162953;NM_032943;NM_001162951	TSS200;5'UTR;TSS200
cg13376199	8	-0.0582	0.0142	4.362e-05				chr8:1311387-1311626	N_Shore
cg18049182	8	-0.074	0.0181	4.39e-05				chr8:9413381-9414093	N_Shelf
cg12196294	3	0.0886	0.0217	4.405e-05	TMCC1;TMCC1	NM_001128224;NM_001017395	5'UTR;5'UTR
cg17914838	7	0.2844	0.0696	4.413e-05
cg09005548	6	0.0671	0.0164	4.449e-05	ZBTB22;ZBTB22	NM_005453;NM_001145338	Body;Body	chr6:33285367-33285617	N_Shore
cg24678767	15	-0.0441	0.0108	4.469e-05	CLK3	NM_003992	5'UTR	chr15:74906938-74908538	N_Shelf
cg11539351	2	-0.1175	0.0288	4.494e-05
cg06699461	10	-0.1284	0.0315	4.634e-05	EBF3	NM_001005463	Body	chr10:131686365-131686595	N_Shelf
cg08177681	2	-0.1416	0.0348	4.681e-05	HDAC4	NM_006037	5'UTR
cg02779016	15	-0.0674	0.0166	4.734e-05	MAP1A	NM_002373	TSS200
cg18824585	8	-0.0835	0.0205	4.735e-05	CSMD3;CSMD3	NM_052900;NM_198123	Body;Body	chr8:114444826-114445085	Island
cg23696618	18	-0.0658	0.0162	4.74e-05	SERPINB10	NM_005024	Body
cg02771673	13	-0.0982	0.0241	4.741e-05	PCCA;PCCA	NM_001127692;NM_000282	Body;Body
cg02201050	7	-0.0691	0.017	4.799e-05
cg07644196	2	-0.0812	0.02	4.817e-05				chr2:105468851-105473488	S_Shore
cg01970937	3	0.0549	0.0135	4.834e-05
cg15054288	12	0.1734	0.0427	4.835e-05				chr12:127210778-127211651	N_Shore
cg18311341	11	-0.0778	0.0192	4.856e-05	CYB5R2	NM_016229	Body	chr11:7694711-7695685	N_Shore
cg06720722	3	0.1306	0.0322	4.874e-05	TP63;TP63;TP63	NM_001114978;NM_003722;NM_001114979	TSS200;TSS200;TSS200
cg04514047	5	-0.0993	0.0244	4.877e-05				chr5:10562816-10565680	N_Shore
cg10353388	11	-0.0567	0.014	4.927e-05	C11orf54;TAF1D;C11orf54	NM_014039;NM_024116;NM_014039	1stExon;TSS200;5'UTR	chr11:93474085-93475075	Island
cg00334863	22	0.0998	0.0246	4.954e-05	NFAM1	NM_145912	3'UTR
cg10505873	20	-0.0936	0.0231	4.974e-05	MMP9	NM_004994	TSS200	chr20:44639135-44639988	N_Shore
cg03019844	14	-0.0496	0.0122	5.161e-05
cg11746996	13	-0.0857	0.0212	5.3e-05
cg24189559	3	-0.0993	0.0246	5.384e-05	CAND2;CAND2	NM_001162499;NM_012298	Body;Body	chr3:12851516-12851823	Island
cg11293699	3	-0.0722	0.0179	5.393e-05	FOXL2;C3orf72	NM_023067;NM_001040061	TSS1500;Body	chr3:138663718-138666346	S_Shore
cg00572487	16	0.049	0.0121	5.441e-05	TNFRSF12A	NM_016639	TSS1500	chr16:3070095-3071305	N_Shore
cg12686016	7	-0.0753	0.0187	5.481e-05	HOXA1;HOXA1	NM_153620;NM_005522	1stExon;1stExon	chr7:27135342-27136736	Island
cg12212103	17	-0.0524	0.0131	5.923e-05				chr17:48226223-48228625	S_Shelf
cg12182580	11	-0.0657	0.0164	5.948e-05
cg03082779	20	-0.0404	0.0101	5.991e-05	ZMYND8;LOC100131496;ZMYND8;ZMYND8	NM_183048;NR_024594;NM_183047;NM_012408	Body;TSS1500;Body;Body
cg19124242	12	0.0571	0.0142	5.996e-05	C12orf75	NM_001145199	Body
cg27000590	8	-0.1032	0.0257	5.997e-05	PRAGMIN	NM_001080826	Body
cg01943694	6	0.0808	0.0201	6.022e-05
cg14031054	1	-0.0913	0.0228	6.062e-05	PBX1	NM_002585	Body
cg26099158	12	0.09	0.0224	6.092e-05
cg17291251	10	-0.0658	0.0164	6.095e-05	ARHGAP22	NM_021226	Body	chr10:49674243-49674776	S_Shelf
cg02511315	12	0.1249	0.0311	6.108e-05	SLC2A3	NM_006931	TSS1500
cg12800915	9	-0.0809	0.0202	6.182e-05	CORO2A	NM_052820	5'UTR	chr9:100954286-100954593	N_Shore
cg27657333	12	-0.065	0.0162	6.239e-05				chr12:30975385-30976292	Island
cg09441501	11	-0.0679	0.017	6.261e-05				chr11:797640-798544	Island
cg25957451	2	-0.0879	0.022	6.454e-05				chr2:73511157-73512086	S_Shore
cg09935667	12	0.0551	0.0138	6.589e-05	C12orf49	NM_024738	Body
cg23367392	7	0.1424	0.0357	6.645e-05	GLI3	NM_000168	5'UTR	chr7:42267546-42267823	N_Shore
cg17344770	19	0.0557	0.014	6.746e-05	C19orf71	NM_001135580	TSS1500
cg16632644	7	0.0539	0.0135	6.801e-05	KBTBD2	NM_015483	3'UTR
cg19053454	5	-0.0821	0.0206	6.851e-05				chr5:180017099-180019062	N_Shelf
cg05143735	2	-0.0902	0.0227	7.044e-05				chr2:127976389-127977667	S_Shore
cg27469152	17	-0.071	0.0179	7.062e-05	EPX	NM_000502	3'UTR
cg25261377	6	-0.0753	0.0189	7.105e-05	RPP21	NM_024839	Body	chr6:30312837-30313419	S_Shore
cg16373526	11	-0.0891	0.0224	7.155e-05	CTTN;CTTN	NM_005231;NM_138565	5'UTR;5'UTR	chr11:70244288-70245001	S_Shelf
cg26396370	2	0.0695	0.0175	7.223e-05	KLF11	NM_003597	3'UTR
cg25135457	17	-0.1265	0.0319	7.283e-05	COASY;COASY;COASY;COASY;COASY	NM_025233;NM_001042529;NM_001042532;NM_001042530;NM_001042531	1stExon;Body;Body;Body;5'UTR	chr17:40714087-40715282	Island
cg26816748	7	-0.0676	0.017	7.285e-05	CALD1;CALD1;CALD1	NM_033157;NM_033138;NM_004342	TSS1500;TSS1500;TSS1500
cg00041865	5	0.0585	0.0148	7.35e-05
cg14388049	10	-0.0932	0.0235	7.363e-05	TSPAN15	NM_012339	Body	chr10:71211116-71211780	S_Shore
cg09672452	15	-0.0978	0.0247	7.393e-05	CCPG1;MIR628;CCPG1	NM_020739;NR_030358;NM_004748	Body;TSS200;Body
cg03998605	8	-0.0626	0.0158	7.404e-05	NPM2	NM_182795	TSS1500	chr8:21882245-21882883	N_Shore
cg00757327	12	-0.0704	0.0178	7.466e-05	DDN	NM_015086	Body	chr12:49390617-49392441	Island
cg09757109	11	-0.0834	0.0211	7.474e-05	DIXDC1;DIXDC1	NM_033425;NM_001037954	Body;Body	chr11:111847927-111848401	S_Shore
cg19657875	5	-0.0744	0.0188	7.529e-05	ZBED3;LOC728723	NM_032367;NR_024398	5'UTR;TSS1500	chr5:76382727-76383167	N_Shore
cg14890343	17	-0.0734	0.0185	7.561e-05	CARD14;CARD14	NM_052819;NM_024110	TSS1500;Body	chr17:78165077-78165293	N_Shelf
cg26880735	18	0.212	0.0536	7.578e-05				chr18:44787406-44787838	N_Shelf
cg00584456	8	-0.1044	0.0264	7.606e-05	FAM66B	NR_027423	Body
cg20836212	7	-0.0913	0.0231	7.721e-05	VKORC1L1	NM_173517	Body
cg07609780	16	-0.0612	0.0155	7.733e-05
cg18599843	10	-0.0787	0.0199	7.805e-05	HHEX	NM_002729	Body	chr10:94451329-94451737	N_Shore
cg16362140	5	-0.1116	0.0283	7.926e-05	DAP	NM_004394	Body
cg07584031	2	-0.0667	0.0169	7.97e-05	TIGD1;EIF4E2	NM_145702;NM_004846	TSS1500;Body	chr2:233415005-233415811	S_Shore
cg12549411	21	-0.2113	0.0536	8.07e-05	B3GALT5;B3GALT5;B3GALT5;B3GALT5;B3GALT5	NM_033173;NM_006057;NM_033172;NM_033170;NM_033171	Body;Body;Body;Body;Body
cg24051242	11	-0.066	0.0167	8.108e-05	LRP5	NM_002335	Body
cg01176826	6	-0.1155	0.0293	8.145e-05				chr6:29720381-29721101	Island
cg06595162	21	0.0833	0.0212	8.146e-05	NCRNA00114;NCRNA00114	NR_027065;NR_027066	Body;TSS200
cg09844399	14	-0.0629	0.016	8.169e-05
cg04046364	12	-0.0447	0.0114	8.381e-05	AVIL	NM_006576	TSS1500
cg17925026	6	0.0751	0.0191	8.394e-05	WDR27	NM_182552	Body	chr6:170067846-170068179	N_Shore
cg06499481	19	0.0652	0.0166	8.479e-05	UHRF1;UHRF1	NM_013282;NM_001048201	Body;Body	chr19:4932661-4933085	Island
cg23517677	11	0.0657	0.0167	8.504e-05	POLR2G	NM_002696	TSS1500	chr11:62528903-62529428	N_Shore
cg19266778	12	0.0642	0.0164	8.63e-05	PRMT8	NM_019854	3'UTR
cg18396157	20	-0.0736	0.0187	8.659e-05	PET117	NM_001164811	TSS1500	chr20:18117962-18118989	Island
cg19578864	4	0.073	0.0186	8.686e-05	STX18	NM_016930	Body
cg20445727	11	-0.0668	0.017	8.836e-05
cg08394278	5	-0.0607	0.0155	8.905e-05	DOK3;DOK3;DOK3	NM_001144876;NM_024872;NM_001144875	TSS200;TSS1500;TSS200
cg02217247	10	-0.0881	0.0225	8.923e-05	FAM171A1	NM_001010924	Body
cg23352185	12	0.0653	0.0167	8.925e-05	C12orf4;RAD51AP1;C12orf4;RAD51AP1	NM_020374;NM_001130862;NM_020374;NM_006479	5'UTR;TSS1500;1stExon;TSS1500	chr12:4647844-4648053	N_Shore
cg15611098	17	0.0549	0.014	8.927e-05	TMEM11;TMEM11	NR_024547;NM_003876	Body;Body
cg24039962	1	-0.0985	0.0252	9.307e-05	C1orf9;C1orf9	NM_016227;NM_014283	Body;Body
cg23658329	5	-0.0641	0.0164	9.312e-05				chr5:6823065-6823277	Island
cg12103802	14	-0.0963	0.0247	9.35e-05
cg06445016	8	-0.1385	0.0355	9.379e-05				chr8:61834699-61835871	Island
cg18422654	14	-0.0457	0.0117	9.413e-05	MYH7	NM_000257	TSS1500
cg05922265	5	-0.077	0.0197	9.539e-05
cg19037167	4	-0.0823	0.0211	9.553e-05	TLR2	NM_003264	5'UTR	chr4:154605086-154606052	S_Shore
cg05868564	11	-0.0731	0.0187	9.57e-05
cg16230982	8	-0.0745	0.0191	9.594e-05	PDE7A;PDE7A	NM_002603;NM_002604	TSS1500;Body
cg22682693	2	-0.0541	0.0139	9.671e-05	FIGN	NM_018086	Body
cg03875496	6	-0.1043	0.0267	9.689e-05
cg02787917	2	-0.0947	0.0243	9.697e-05				chr2:175190866-175192123	N_Shore
cg07102450	16	-0.0633	0.0162	9.755e-05				chr16:4357552-4357955	N_Shelf
cg26564730	6	-0.0806	0.0207	9.781e-05	RPP21	NM_024839	Body	chr6:30312837-30313419	S_Shore
cg06832331	3	-0.0734	0.0189	9.929e-05	LOC100125556;LOC100125556	NR_024250;NR_024251	TSS1500;TSS1500	chr3:125634298-125635949	Island

## Sheet: Supplementary Table 2
Supplementary Table 2: Selected SNP-CpG pairs (FDR < 0.05) after meta-analysis to combine results for the 450K and EPIC cohorts (Ntotal = 811) and clumping.
probe	Nearest gene (CpG)	Position to gene (CpG)	SNP	Effect allele	Ref allele	Nearest gene (SNP)	Position to gene (SNP)	CHR	distance_bp	450K		EPIC		Meta
										Effect size	p	Effect size	p	Effect	StdErr	P.value	fdr	Direction	HetISq	HetChiSq	HetDf	HetPVal
cg17914838			rs13233191	G	C	ASB4(dist=9165),PDK4(dist=34102)	intergenic	7	-2791	-0.813199	1.11012e-99	-1.16306	4.68721e-67	-0.8992	0.0333	2.43e-160	5.32779e-155	--	95.1	20.428	1	6.192e-06
cg11539351			rs62116664	C	T	FAM110C(dist=19409),SH3YL1(dist=152222)	intergenic	2	-11	0.380586	8.35226e-46	0.451593	1.60628e-34	0.4051	0.0217	5.319e-78	4.16498e-74	++	58.8	2.429	1	0.1191
cg05180182			rs11599237	A	C	LOC105376360	ncRNA_intronic	10	-39	0.360368	1.45553e-34	0.416045	7.86077e-18	0.3754	0.0251	1.667e-50	6.35636e-47	++	0	0.968	1	0.3252
cg08466030	BICC1	Body	rs10740731	A	G	BICC1	intronic	10	12102	-0.246317	1.18174e-29	-0.299247	2.10076e-20	-0.2628	0.0181	5.709e-48	2.03443e-44	--	45.8	1.844	1	0.1745
cg02771673	PCCA;PCCA	Body;Body	rs3783172	G	A	PCCA	intronic	13	-418	0.26848	9.72225e-33	0.32171	9.62162e-15	0.2806	0.0198	1.466e-45	4.8334e-42	++	21.2	1.269	1	0.26
cg21175976	BLK	Body	rs7834638	C	T	BLK	intronic	8	-1042	0.241492	9.47091e-23	0.318601	1.37487e-19	0.2668	0.0202	5.59e-40	1.63415e-36	++	69	3.226	1	0.07249
cg06720722	TP63;TP63;TP63	TSS200;TSS200;TSS200	rs6444386	A	G	TP63(dist=65771), TPRG1(dist=205671),	intergenic	3	-100257	0.252748	4.25562e-22	0.216208	3.15922e-08	0.2414	0.0217	1.133e-28	1.3839e-25	++	0	0.604	1	0.4371
cg14388049	TSPAN15	Body	rs3812705	G	A	TSPAN15(dist=75)	upstream	10	-692	-0.196751	3.4754e-18	-0.226679	3.70222e-12	-0.2065	0.0186	1.195e-28	1.45155e-25	--	0	0.568	1	0.451
cg00339441	RBM20	Body	rs10787263	C	G	RBM20	intronic	10	-1036	0.211664	7.56255e-18	0.177872	2.85498e-08	0.1991	0.0195	1.859e-24	1.92258e-21	++	0	0.7	1	0.4029
cg02609551	FBXO31;FBXO31	Body;Body	rs8046273	T	C	FBXO31	intronic	16	6223	-0.266205	3.13152e-17	-0.227506	1.91843e-08	-0.2516	0.0249	4.853e-24	4.94894e-21	--	0	0.569	1	0.4508
cg22532234	CLC	TSS1500	rs420297	T	C	CLC(dist=1897),LEUTX(dist=36668)	intergenic	19	1351	0.138004	2.10569e-16	0.2014	8.90809e-10	0.1511	0.015	5.275e-24	5.3668e-21	++	66.1	2.95	1	0.08587
cg11746996			rs2492538	C	T	LINC00550(dist=129)	upstream	13	53	0.190945	1.86603e-17	0.19239	5.89167e-07	0.1913	0.0194	6.18e-23	6.15895e-20	++	0	0.001	1	0.9741
cg06699461	EBF3	Body	rs4750779	C	T	EBF3	intronic	10	-12717	-0.175083	4.89667e-12	-0.208429	8.806e-12	-0.1887	0.0195	3.863e-22	3.77267e-19	--	0	0.706	1	0.4008
cg02609551	FBXO31;FBXO31	Body;Body	rs4843236	C	T	FBXO31	intronic	16	-1718	-0.172971	1.8848e-12	-0.216233	7.69508e-11	-0.1883	0.0198	1.559e-21	1.49589e-18	--	8.8	1.096	1	0.2951
cg17914838			rs17704516	C	T	PDK4	intronic	7	38510	-0.678108	5.10456e-14	-0.897869	2.79824e-09	-0.7357	0.0774	1.9e-21	1.81515e-18	--	35.9	1.561	1	0.2115
cg17914838			rs28595430	A	T	ASB4(dist=4243),PDK4(dist=39024)	intergenic	7	-7713	-0.470526	8.59669e-09	-1.05506	1.16849e-16	-0.6411	0.0688	1.157e-20	1.06139e-17	--	93.3	14.925	1	0.0001119
cg26880735			rs9952447	T	C	SKOR2(dist=6669),MIR4527HG(dist=27395)	intergenic	18	-146	0.318293	1.94937e-11	0.392613	9.05177e-11	0.3465	0.0373	1.707e-20	1.55942e-17	++	0	0.933	1	0.334
cg06720722	TP63;TP63;TP63	TSS200;TSS200;TSS200	rs1920285	C	T	TP63	intronic	3	-15055	0.222979	5.89495e-13	0.249829	1.94163e-08	0.2317	0.0254	7.46e-20	6.55555e-17	++	0	0.246	1	0.6203
cg17914838			rs10271972	T	C	PDK4(NM_002612:c.-126A>G)	UTR5	7	44230	0.294874	6.31074e-11	0.5377	1.17672e-11	0.3543	0.0392	1.63e-19	1.41817e-16	++	85.9	7.088	1	0.007761
cg08466030	BICC1	Body	rs112181725	G	A	PRR32(dist=477887),ACTRT1(dist=751286)	intergenic	10	-4800	0.209384	2.16488e-12	0.22289	4.95437e-07	0.2136	0.0247	5.924e-18	4.81052e-15	++	0	0.064	1	0.8004
cg05721189			rs6769584	A	G	LSM3(dist=65476),LINC01267(dist=81853)	intergenic	3	17	-0.216629	1.58701e-15	-0.164714	0.00111755	-0.205	0.0239	1.1e-17	8.72244e-15	--	0	0.818	1	0.3656
cg17929590			rs11204555	G	A	OR2W3(dist=15145),OR2T8(dist=9342)	intergenic	1	34	0.0837123	1.0303e-07	0.221984	4.39694e-14	0.1145	0.0139	1.547e-16	1.12872e-13	++	94.2	17.189	1	3.383e-05
cg15054288			rs76000731	A	G	LINC00944(dist=40571),LINC02372(dist=56661)	intergenic	12	88095	-0.296959	2.53772e-05	-0.586251	2.66453e-13	-0.4231	0.053	1.351e-15	9.37365e-13	--	86.4	7.339	1	0.006747
cg07102450			rs4785958	G	C	TFAP4(dist=20815),GLIS2(dist=20923)	intergenic	16	-11625	0.12731	2.58112e-09	0.1995	3.36386e-08	0.146	0.0184	2.062e-15	1.3932e-12	++	66.2	2.957	1	0.08551
cg15054288			rs4365109	C	T	LOC100996671(dist=11409),LINC00944(dist=28974)	intergenic	12	-23011	-0.476635	2.12008e-12	-0.264664	3.57009e-05	-0.3645	0.0466	4.919e-15	3.25734e-12	--	80.6	5.164	1	0.02306
cg17914838			rs321284	C	T	PDK4(dist=89593),DYNC1I1(dist=86397)	intergenic	7	133920	-0.345162	5.26973e-13	-0.25245	0.00164911	-0.3209	0.0411	5.649e-15	3.73056e-12	--	0	0.986	1	0.3208
cg16643422	DLC1	Body	rs56218021	C	T	DLC1	intronic	8	-4847	-0.115734	5.37386e-13	-0.092039	0.00416722	-0.111	0.0144	1.03e-14	6.74113e-12	--	0	0.436	1	0.5093
cg22532234	CLC	TSS1500	rs367156	G	A	CLC	intronic	19	-2371	-0.105266	3.05981e-09	-0.171001	1.97833e-07	-0.1201	0.0156	1.495e-14	9.72639e-12	--	67.7	3.095	1	0.07853
cg06895295	DAAM2	TSS200	rs169990	A	G	KIF6(dist=64310),DAAM2(dist=2643)	intergenic	6	-3138	-0.229488	7.7288e-08	-0.26898	1.27606e-07	-0.2458	0.0327	5.847e-14	3.5859e-11	--	0	0.353	1	0.5524
cg17914838			rs2375026	G	A	PDK4(dist=8096),DYNC1I1(dist=167894)	intergenic	7	52423	-0.543325	2.80377e-09	-0.669472	4.37071e-06	-0.5789	0.0775	7.73e-14	4.618e-11	--	0	0.538	1	0.4635
cg17914838			rs10254797	A	G	ASB4(dist=30640),PDK4(dist=12627)	intergenic	7	18684	0.365458	6.36768e-08	0.589742	1.5048e-07	0.4251	0.0579	2.107e-13	1.19524e-10	++	65.9	2.929	1	0.08701
cg15276815	JAKMIP3	1stExon	rs8181325	T	C	JAKMIP3	intronic	10	-2222	-0.113976	9.85346e-08	-0.203566	4.78217e-08	-0.1362	0.0186	2.151e-13	1.21862e-10	--	77	4.344	1	0.03715
cg13160874	THAP4;THAP4	Body;Body	rs4675929	T	C	BOK(dist=2746),THAP4(dist=7528)	intergenic	2	-33139	-0.101968	5.09367e-06	-0.124741	2.82748e-08	-0.1133	0.0158	8.742e-13	4.40618e-10	--	0	0.516	1	0.4725
cg12549411	B3GALT5;B3GALT5;B3GALT5;B3GALT5;B3GALT5	Body;Body;Body;Body;Body	rs1882858	C	G	IGSF5	intronic	21	90125	0.232286	4.02037e-09	0.203789	6.92779e-05	0.2217	0.0313	1.353e-12	6.59946e-10	++	0	0.194	1	0.6595
cg12549411	B3GALT5;B3GALT5;B3GALT5;B3GALT5;B3GALT5	Body;Body;Body;Body;Body	rs856992	C	T	SH3BGR(dist=79842),B3GALT5-AS1(dist=1800)	intergenic	21	-65589	-0.300645	2.73181e-06	-0.440381	9.16682e-08	-0.3533	0.0506	2.911e-12	1.35077e-09	--	44.2	1.791	1	0.1808
cg15054288			rs1194041	T	C	LINC00944	ncRNA_intronic	12	33364	-0.27426	1.99492e-09	-0.17021	0.000624916	-0.2266	0.0337	1.683e-11	7.10296e-09	--	57.8	2.371	1	0.1236
cg02609551	FBXO31;FBXO31	Body;Body	rs35372176	A	G	FBXO31	intronic	16	29081	-0.199738	4.62064e-08	-0.205261	0.000114197	-0.2015	0.0301	2.24e-11	9.38149e-09	--	0	0.007	1	0.9318
cg22532234	CLC	TSS1500	rs75463458	T	C	CLC(dist=24322),LEUTX(dist=14243)	intergenic	19	23776	0.171907	2.96364e-07	0.297626	3.73079e-06	0.1988	0.0297	2.333e-11	9.71532e-09	++	66.7	3.002	1	0.08315
cg12549411	B3GALT5;B3GALT5;B3GALT5;B3GALT5;B3GALT5	Body;Body;Body;Body;Body	rs460289	C	G	IGSF5(dist=13257),PCP4(dist=52084)	intergenic	21	154416	-0.309225	6.25762e-06	-0.485444	2.66206e-07	-0.37	0.0554	2.414e-11	1.00241e-08	--	56.3	2.286	1	0.1306
cg06720722	TP63;TP63;TP63	TSS200;TSS200;TSS200	rs12107970	A	G	TP63	intronic	3	4077	-0.202142	3.20478e-08	-0.205812	0.000339631	-0.2032	0.0308	4.429e-11	1.80495e-08	--	0	0.003	1	0.957
cg18320379			rs727256	A	G	WNT11(dist=29006),THAP12(dist=114449)	intergenic	11	-809	0.170156	4.29886e-07	0.189647	6.6304e-05	0.1767	0.0275	1.268e-10	5.02276e-08	++	0	0.112	1	0.7379
cg02771673	PCCA;PCCA	Body;Body	rs2760310	G	A	PCCA	intronic	13	-53981	-0.111502	3.11922e-06	-0.181143	7.05314e-06	-0.1296	0.0206	2.94e-10	1.11137e-07	--	54.7	2.207	1	0.1374
cg15276815	JAKMIP3	1stExon	rs80025461	G	C	JAKMIP3	intronic	10	-2214	0.163841	2.00186e-06	0.248981	2.5316e-05	0.1854	0.0298	4.73e-10	1.65664e-07	++	35.4	1.548	1	0.2134
cg15880738	CD3G;CD3G	5'UTR;1stExon	rs3212263	G	A	CD3G	intronic	11	1311	0.137293	2.86892e-05	0.197084	3.42744e-06	0.1597	0.026	7.751e-10	2.645e-07	++	19.5	1.242	1	0.2651
cg12182580			rs67838092	A	T	ADAMTS15(dist=166157),MIR8052(dist=23933)	intergenic	11	-1355	-0.0785559	4.2485e-09	-0.0482659	0.044047	-0.0714	0.0117	9.906e-10	3.28826e-07	--	17.9	1.218	1	0.2698
cg15054288			rs77496733	A	C	LINC00944(dist=87144),LINC02372(dist=10088)	intergenic	12	134668	-0.349419	4.78852e-08	-0.214963	0.00201065	-0.2878	0.0471	1.003e-09	3.32188e-07	--	50.5	2.022	1	0.155
cg22532234	CLC	TSS1500	rs1034867	C	T	LGALS14(dist=18860),CLC(dist=2951)	intergenic	19	-10271	-0.0902446	1.30277e-07	-0.0885782	0.005486	-0.0899	0.0151	2.458e-09	7.7991e-07	--	0	0.002	1	0.9633
cg24039962	C1orf9;C1orf9	Body;Body	rs10911776	T	G	C1orf105	intronic	1	-73341	-0.148725	1.16318e-06	-0.166824	0.000543916	-0.1539	0.0258	2.556e-09	8.10418e-07	--	0	0.1	1	0.7514
cg19578864	STX18	Body	rs6414636	C	T	ZBTB49(dist=28875),NSG1(dist=35598)	intergenic	4	-112071	0.102812	3.15383e-06	0.0855174	0.000189473	0.0945	0.0159	2.744e-09	8.65023e-07	++	0	0.296	1	0.5866
cg22532234	CLC	TSS1500	rs34877480	A	T	LGALS17A	ncRNA_intronic	19	-55737	0.162497	1.45204e-07	0.161502	0.0129789	0.1623	0.0279	6.033e-09	1.85908e-06	++	0	0	1	0.989
cg06895295	DAAM2	TSS200	rs167325	T	C	KIF6(dist=63881),DAAM2(dist=3072)	intergenic	6	-3567	0.0948854	0.000141828	0.129379	8.921e-06	0.1095	0.0189	7.51e-09	2.30451e-06	++	0	0.809	1	0.3683
cg15054288			rs12319565	T	C	LINC00944(dist=26639),LINC02372(dist=70593)	intergenic	12	74163	-0.36201	4.61484e-08	-0.181411	0.00948923	-0.2766	0.0481	8.821e-09	2.68799e-06	--	71.6	3.515	1	0.0608
cg12549411	B3GALT5;B3GALT5;B3GALT5;B3GALT5;B3GALT5	Body;Body;Body;Body;Body	rs10470190	A	G	IGSF5	intronic	21	94133	-0.267377	9.35066e-05	-0.39373	1.54286e-05	-0.313	0.0547	1.066e-08	3.20825e-06	--	18.7	1.23	1	0.2674
cg02609551	FBXO31;FBXO31	Body;Body	rs111774137	A	G	ZCCHC14	intronic	16	82541	-0.102629	0.000170809	-0.156655	9.97418e-06	-0.1227	0.0216	1.4e-08	4.16769e-06	--	31.4	1.457	1	0.2274
cg11293699	FOXL2;C3orf72	TSS1500;Body	rs931250	T	G	FOXL2NB	intronic	3	1196	-0.105856	6.17156e-06	-0.121869	0.000674189	-0.1106	0.0196	1.663e-08	4.91393e-06	--	0	0.14	1	0.7084
cg15054288			rs1160501	G	A	LINC02405	ncRNA_intronic	12	238069	-0.182766	4.19819e-05	-0.193584	0.000105406	-0.1876	0.0333	1.717e-08	5.04629e-06	--	0	0.026	1	0.8716
cg19807656	C20orf108	TSS200	rs75823737	C	G	MC3R(dist=100108),FAM210B(dist=9051)	intergenic	20	-8831	0.0504924	0.627047	0.18164	1.1004e-08	0.1704	0.0304	2.062e-08	5.99993e-06	++	31.3	1.456	1	0.2275
cg12549411	B3GALT5;B3GALT5;B3GALT5;B3GALT5;B3GALT5	Body;Body;Body;Body;Body	rs512384	C	T	B3GALT5	intronic	21	-44977	-0.142884	0.00018227	-0.216669	2.10867e-05	-0.1694	0.0306	2.934e-08	8.42542e-06	--	25.6	1.343	1	0.2465
cg09490603	CYP11A1;CYP11A1;CYP11A1	1stExon;Body;5'UTR	rs7173655	T	C	CYP11A1	intronic	15	-25804	-0.121967	8.60246e-06	-0.138471	0.00115483	-0.1268	0.0231	3.79e-08	1.06397e-05	--	0	0.106	1	0.7446
cg01843768	MAD1L1;MAD1L1;MAD1L1	Body;Body;Body	rs61154218	T	C	MAD1L1	intronic	7	17349	-0.151459	3.46254e-09	-0.0346231	0.415855	-0.1203	0.022	4.242e-08	1.17136e-05	--	81.9	5.531	1	0.01868
cg15054288			rs4765447	A	C	LOC100996671(dist=32358),LINC00944(dist=8025)	intergenic	12	-2062	-0.153458	3.4681e-05	-0.15265	0.000333412	-0.1531	0.0279	4.288e-08	1.18257e-05	--	0	0	1	0.9886
cg11539351			rs1078763	T	C	FAM110C(dist=67258),SH3YL1(dist=104373)	intergenic	2	47838	0.0880689	0.000267363	0.142053	2.03392e-05	0.1067	0.0196	4.981e-08	1.36767e-05	++	41.8	1.719	1	0.1898
cg12596505			rs6666277	G	A	FLVCR1(dist=16674),VASH2(dist=34504)	intergenic	1	-861	-0.0637684	1.47267e-05	-0.0820406	0.000828217	-0.0686	0.0126	5.472e-08	1.48851e-05	--	0	0.408	1	0.5231
cg02609551	FBXO31;FBXO31	Body;Body	rs11117270	C	G	MAP1LC3B	intronic	16	60925	-0.0693706	0.000683844	-0.124611	5.75238e-06	-0.089	0.0164	5.597e-08	1.52157e-05	--	61.6	2.603	1	0.1066
cg01176826			rs2523966	G	A	HLA-A(dist=25579),HCG9(dist=3652)	intergenic	6	218713	-0.0194126	0.8499	-0.103002	5.97816e-08	-0.1002	0.0187	8.174e-08	2.17891e-05	--	0	0.642	1	0.423
cg12444450			rs4233496	A	C	ZSWIM5(dist=91373),LINC01144(dist=5932)	intergenic	1	-196	-0.055707	1.71138e-05	-0.0936515	0.000589959	-0.0627	0.0117	8.396e-08	2.23537e-05	--	36.7	1.581	1	0.2086
cg02609551	FBXO31;FBXO31	Body;Body	rs201668181	A	G	LINC02181(dist=93364),LOC101928708(dist=54760)	intergenic	16	-179097	-0.0882064	2.97949e-05	-0.0943352	0.000894092	-0.0904	0.017	9.686e-08	2.56171e-05	--	0	0.03	1	0.8625
cg02771673	PCCA;PCCA	Body;Body	rs2760312	C	A	PCCA	intronic	13	-30365	0.201298	1.50877e-05	0.250876	0.00201478	0.2135	0.0404	1.225e-07	3.1974e-05	++	0	0.28	1	0.5964
cg01569083	TNF	TSS200	rs2596488	T	C	HLA-B(dist=74)	upstream	6	-218259	-0.101131	0.00287051	-0.167975	5.09608e-06	-0.1318	0.025	1.273e-07	3.31283e-05	--	43.9	1.782	1	0.1819
cg05180182			rs2388790	G	A	LOC105376360	ncRNA_intronic	10	-94233	0.077524	1.26243e-06	0.0654369	0.0334821	0.075	0.0142	1.291e-07	3.35569e-05	++	0	0.121	1	0.7275
cg15792487	CHRNB1	TSS200	rs7214344	G	A	CHRNB1	intronic	17	10487	0.197217	4.41805e-05	0.238599	0.000771782	0.2103	0.0399	1.375e-07	3.55926e-05	++	0	0.232	1	0.6297
cg12549411	B3GALT5;B3GALT5;B3GALT5;B3GALT5;B3GALT5	Body;Body;Body;Body;Body	rs396581	A	C	DSCAM	intronic	21	431777	-0.21646	5.7143e-05	-0.244121	0.000785291	-0.2262	0.0432	1.674e-07	4.2727e-05	--	0	0.094	1	0.7597
cg17914838			rs2272365	C	A	PON1	intronic	7	-232875	-0.516415	7.77718e-05	-0.938255	0.000201648	-0.6056	0.1161	1.811e-07	4.59563e-05	--	54.6	2.202	1	0.1378
cg19037167	TLR2	5'UTR	rs10018676	T	C	LOC100419170	ncRNA_intronic	4	-20511	0.179868	7.98957e-07	0.10593	0.06107	0.1582	0.0306	2.425e-07	6.04528e-05	++	17.2	1.208	1	0.2718
cg17914838			rs80121856	T	C	PDK4(dist=6194),DYNC1I1(dist=169796)	intergenic	7	50521	-0.322093	3.37582e-05	-0.415917	0.00181186	-0.3459	0.0671	2.562e-07	6.30077e-05	--	0	0.37	1	0.5432
cg06445016			rs12549487	T	C	CHD7(dist=48678),LOC100130298(dist=49416)	intergenic	8	-6584	0.155557	0.000709897	0.246924	5.9112e-05	0.1883	0.0368	3.115e-07	7.30054e-05	++	29.4	1.417	1	0.2339
cg09844399			rs76719523	C	T	STXBP6	intronic	14	-22614	0.0998839	2.23268e-05	0.125418	0.0040686	0.1056	0.0207	3.472e-07	8.07251e-05	++	0	0.265	1	0.6067
cg15054288			rs80239406	C	T	LINC02372(dist=16830),LINC02405(dist=23708)	intergenic	12	166782	-0.243234	0.00018401	-0.245023	0.000548404	-0.2441	0.0479	3.539e-07	8.21957e-05	--	0	0	1	0.9852
cg02771673	PCCA;PCCA	Body;Body	rs56391467	A	G	PCCA	intronic	13	16316	-0.190385	6.53786e-08	-0.0483582	0.444156	-0.1567	0.0308	3.541e-07	8.21986e-05	--	74	3.853	1	0.04966
cg11539351			rs73907854	T	C	FAM110C(dist=53833),SH3YL1(dist=117798)	intergenic	2	34413	-0.176862	6.96167e-05	-0.192401	0.00154611	-0.1823	0.0359	3.784e-07	8.70104e-05	--	0	0.043	1	0.8365
cg23367392	GLI3	5'UTR	rs3801223	T	C	GLI3	intronic	7	-17187	-0.139088	0.000196394	-0.222715	0.000296682	-0.1616	0.0319	4.184e-07	9.4718e-05	--	25.9	1.349	1	0.2455
cg24051242	LRP5	Body	rs7927354	T	C	KMT5B(dist=35018),C11orf24(dist=12673)	intergenic	11	-80005	0.212841	0.000103438	0.22172	0.00128683	0.2163	0.0429	4.601e-07	0.00010257	++	0	0.01	1	0.9197
cg02771673	PCCA;PCCA	Body;Body	rs60042077	G	A	PCCA	intronic	13	-32292	0.190075	4.57537e-06	0.140865	0.0373146	0.1766	0.0354	5.857e-07	0.000127586	++	0	0.385	1	0.5351
cg02511315	SLC2A3	TSS1500	ss1388056007	A	T	#N/A	#N/A	12	-31344	0.254782	5.47445e-05	0.305332	0.00300389	0.2686	0.0538	6.019e-07	0.000130984	++	0	0.175	1	0.6754
cg15054288			rs11058803	C	T	LINC00944(dist=14439),LINC02372(dist=82793)	intergenic	12	61963	-0.259406	8.58254e-06	-0.154429	0.0104377	-0.2087	0.0419	6.375e-07	0.000138388	--	36.2	1.567	1	0.2107
cg17914838			rs321305	A	T	PDK4(dist=50840),DYNC1I1(dist=125150)	intergenic	7	95167	0.309144	1.27354e-06	0.169631	0.105082	0.2713	0.0545	6.379e-07	0.000138407	++	22.8	1.295	1	0.2551
cg15054288			rs12819993	G	A	LINC00944(dist=52245),LINC02372(dist=44987)	intergenic	12	99769	0.0959387	0.012629	0.177112	5.38748e-06	0.136	0.0274	6.646e-07	0.000143208	++	54.5	2.2	1	0.138
cg21370522	TNF	TSS200	rs116826177	A	C	MICB-DT	ncRNA_intronic	6	-82059	-0.292755	5.4902e-06	-0.178285	0.0237973	-0.247	0.0499	7.416e-07	0.000157707	--	20.9	1.264	1	0.261
cg14388049	TSPAN15	Body	rs61848440	T	C	TSPAN15(dist=11042),NEUROG3(dist=52987)	intergenic	10	66629	-0.157281	0.000773589	-0.274152	0.000103051	-0.1929	0.039	7.512e-07	0.000159658	--	47.5	1.904	1	0.1676
cg05180182			rs488535	C	T	LOC105376360	ncRNA_intronic	10	-36847	-0.0763358	5.41767e-05	-0.11136	0.0029009	-0.0835	0.0169	7.563e-07	0.0001606	--	0	0.699	1	0.4032
cg05180182			rs61831136	T	G	LOC105376360	ncRNA_intronic	10	97230	0.136485	8.70758e-05	0.228144	0.00138062	0.1541	0.0313	8.264e-07	0.00017464	++	25	1.334	1	0.2481
cg17914838			rs321304	A	T	PDK4(dist=50759),DYNC1I1(dist=125231)	intergenic	7	95086	-0.262799	0.000361523	-0.435479	0.000352864	-0.309	0.0631	9.545e-07	0.000196687	--	32	1.47	1	0.2253
cg08466030	BICC1	Body	rs7085920	G	A	BICC1	intronic	10	71701	-0.12241	6.17105e-06	-0.0842784	0.0413016	-0.1109	0.0226	9.624e-07	0.000197664	--	0	0.596	1	0.4401
cg01569083	TNF	TSS200	rs1121800	A	T	LOC100287329	ncRNA_intronic	6	-8215	-0.113517	0.000140933	-0.0985192	0.00207683	-0.1065	0.0218	1.04e-06	0.000211522	--	0	0.118	1	0.7317
cg06445016			rs62525907	A	G	CHD7(dist=60228),LOC100130298(dist=37866)	intergenic	8	4966	0.243026	0.000215786	0.351066	0.00106948	0.2725	0.056	1.153e-06	0.00023171	++	0	0.737	1	0.3905
cg09502619	IFT140	Body	rs59339153	C	T	CRAMP1	exonic	16	111184	0.176891	0.000267992	0.203832	0.00123756	0.1869	0.0385	1.185e-06	0.000235871	++	0	0.115	1	0.7351
cg15054288			rs7963924	A	G	LINC02347	ncRNA_intronic	12	-252304	-0.290434	3.81186e-05	-0.194085	0.00668753	-0.243	0.0502	1.317e-06	0.000257356	--	0	0.92	1	0.3376
cg06720722	TP63;TP63;TP63	TSS200;TSS200;TSS200	rs1920246	C	T	TPRG1(dist=260846),TP63(dist=10596)	intergenic	3	-45082	-0.0819504	0.0039115	-0.185936	1.5614e-05	-0.1135	0.0237	1.689e-06	0.00031965	--	75.4	4.066	1	0.04376
cg21175976	BLK	Body	rs2618479	A	G	BLK	intronic	8	-65516	0.120871	0.00245349	0.262531	3.8906e-05	0.1607	0.0338	2.041e-06	0.000379551	++	71.8	3.542	1	0.05982
cg06088188			rs73999904	A	G	CYBC1(NM_001193655:c.-287C>T)	UTR5	17	155974	-0.200508	0.000775593	-0.288835	0.000540122	-0.2304	0.0485	2.07e-06	0.000384013	--	0	0.741	1	0.3893
cg22532234	CLC	TSS1500	rs28816119	A	T	EVI5	intronic	19	-20682	-0.139311	5.83615e-06	-0.0848729	0.103228	-0.1253	0.0265	2.23e-06	0.000408146	--	0	0.81	1	0.3681
cg12549411	B3GALT5;B3GALT5;B3GALT5;B3GALT5;B3GALT5	Body;Body;Body;Body;Body	rs117143374	C	T	PSMG1(dist=121);BRWD1(dist=541)	upstream;downstream	21	-477303	-0.3388	0.000761803	-0.518665	0.000544738	-0.3946	0.0836	2.336e-06	0.000424508	--	0	0.991	1	0.3194
cg12549411	B3GALT5;B3GALT5;B3GALT5;B3GALT5;B3GALT5	Body;Body;Body;Body;Body	rs7278671	G	A	B3GALT5(dist=2812),IGSF5(dist=69458)	intergenic	21	15012	-0.165909	2.06925e-05	-0.111952	0.0285983	-0.1461	0.031	2.442e-06	0.000443587	--	0	0.704	1	0.4014
cg11746996			rs2492553	C	A	LINC00550(dist=6863),LINC00383(dist=330158)	intergenic	13	6787	0.0783627	0.000304713	0.10661	0.0019686	0.0864	0.0184	2.537e-06	0.000460081	++	0	0.481	1	0.4878
cg15054288			rs112555295:127171091:G:A	A	G	#N/A	#N/A	12	-38193	-0.215323	0.00103079	-0.213773	0.000781397	-0.2145	0.0457	2.648e-06	0.000477251	--	0	0	1	0.9865
cg05180182			rs17135332	A	G	LOC105376360	ncRNA_intronic	10	-111177	0.0748579	0.000164188	0.111206	0.00362204	0.0826	0.0176	2.792e-06	0.000501349	++	0	0.712	1	0.3988
cg01569083	TNF	TSS200	rs3135041	G	A	LST1	intronic	6	12368	0.0980167	0.00106207	0.118286	0.000721949	0.1066	0.0227	2.792e-06	0.000501349	++	0	0.194	1	0.6598
cg08466030	BICC1	Body	rs60414542	A	G	UBE2D1(dist=4396),TFAM(dist=9994)	intergenic	10	-201875	0.0893194	0.00793619	0.178491	2.91078e-05	0.1235	0.0264	2.976e-06	0.00053156	++	62.8	2.691	1	0.1009
cg12549411	B3GALT5;B3GALT5;B3GALT5;B3GALT5;B3GALT5	Body;Body;Body;Body;Body	rs516888	A	G	SH3BGR(dist=22151),B3GALT5-AS1(dist=59491)	intergenic	21	-123280	-0.132492	0.000704013	-0.163302	0.00114748	-0.1441	0.0309	2.999e-06	0.00053545	--	0	0.234	1	0.6284
cg11539351			rs6761187	T	C	FAM110C(dist=38855),SH3YL1(dist=132776)	intergenic	2	19435	0.0999238	0.00918964	0.205919	2.53131e-05	0.1403	0.0302	3.329e-06	0.000587669	++	65.6	2.909	1	0.08806
cg16721359			rs62521739	C	T	MTDH(dist=40212),LAPTM4B(dist=5316)	intergenic	8	171913	0.203306	0.000350519	0.190096	0.00338285	0.1976	0.0428	3.838e-06	0.000663108	++	0	0.023	1	0.8783
cg06595162	NCRNA00114;NCRNA00114	Body;TSS200	rs468107	A	T	ETS2(dist=19484),LOC101928398(dist=13101)	intergenic	21	75322	0.0791567	1.97014e-05	0.0525757	0.0521679	0.0707	0.0153	3.862e-06	0.000666729	++	0	0.656	1	0.418
cg06720722	TP63;TP63;TP63	TSS200;TSS200;TSS200	rs78467045	G	A	TP63	intronic	3	-20778	0.180088	1.67751e-05	0.129941	0.0770721	0.1678	0.0364	3.931e-06	0.000677041	++	0	0.352	1	0.5532
cg12800915	CORO2A	5'UTR	rs73503038	C	A	CORO2A(dist=963)	upstream	9	3253	0.0801389	9.17486e-06	0.0527643	0.160796	0.075	0.0163	4.111e-06	0.000699935	++	0	0.43	1	0.5119
cg20866121			rs28499173	G	A	AUTS2(dist=43505),GALNT17(dist=295133)	intergenic	7	-20404	0.0853731	8.14701e-06	0.0508672	0.15609	0.0777	0.0169	4.15e-06	0.000705067	++	0	0.721	1	0.396
cg01176826			rs9258064	T	C	ZFP57(dist=17609),HLA-F(dist=24579)	intergenic	6	-53989	-0.0408456	0.722247	-0.0922232	4.48252e-06	-0.0907	0.0198	4.644e-06	0.000776826	--	0	0.194	1	0.6596
cg17291251	ARHGAP22	Body	rs11101355	T	C	ARHGAP22	intronic	10	44679	0.0969212	0.000126086	0.0899982	0.0127615	0.0946	0.0207	4.898e-06	0.000810482	++	0	0.025	1	0.8753
cg12549411	B3GALT5;B3GALT5;B3GALT5;B3GALT5;B3GALT5	Body;Body;Body;Body;Body	rs8129909	C	T	IGSF5	intronic	21	104552	0.24548	1.69447e-05	0.14067	0.0586534	0.2067	0.0453	5.017e-06	0.000828298	++	20	1.25	1	0.2636
cg11293699	FOXL2;C3orf72	TSS1500;Body	rs9854852	A	G	PIK3CB	intronic	3	-142833	0.0804637	0.00691269	0.199787	2.11634e-05	0.1147	0.0252	5.161e-06	0.000850471	++	78.3	4.6	1	0.03196
cg17291251	ARHGAP22	Body	rs4838417	T	C	ARHGAP22	intronic	10	63847	0.0872686	8.08704e-05	0.0718603	0.0229165	0.0822	0.0181	5.8e-06	0.000929231	++	0	0.16	1	0.6896
cg24189559	CAND2;CAND2	Body;Body	rs76677329	C	T	TMEM40	intronic	3	-65454	0.114456	5.19673e-05	0.368739	0.00564286	0.1254	0.0277	5.81e-06	0.000930154	++	71.3	3.486	1	0.06189
cg02609551	FBXO31;FBXO31	Body;Body	rs79152174	C	G	KLHDC4	intronic	16	383882	-0.150817	4.47034e-06	-0.0603501	0.107521	-0.1115	0.0247	6.447e-06	0.00100338	--	69.6	3.291	1	0.06964
cg11746996			rs73209745	A	G	LINC00550(dist=30688),LINC00383(dist=306333)	intergenic	13	30612	-0.0636389	0.00626173	-0.160769	3.16856e-05	-0.0895	0.0199	7.157e-06	0.00107038	--	78.4	4.637	1	0.0313
cg25648203	AHRR	Body	rs73041279	A	G	AHRR	intronic	5	-49781	0.176463	6.93589e-05	0.140689	0.0337941	0.1654	0.0369	7.227e-06	0.00108011	++	0	0.201	1	0.6538
cg22532234	CLC	TSS1500	rs58565953	G	A	LGALS14(dist=18207),CLC(dist=3604)	intergenic	19	-10924	0.119099	0.000276999	0.171807	0.00678274	0.1302	0.0291	7.725e-06	0.00114247	++	0	0.545	1	0.4605
cg25606046			rs75466540	A	G	ERRFI1	intronic	1	-128953	-0.0605077	0.0127482	-0.217139	1.56608e-06	-0.0956	0.0214	7.925e-06	0.00116889	--	89.3	9.313	1	0.002275
cg12549411	B3GALT5;B3GALT5;B3GALT5;B3GALT5;B3GALT5	Body;Body;Body;Body;Body	rs4818028	A	G	HMGN1(dist=2242),WRB-SH3BGR(dist=28996)	intergenic	21	-309608	-0.272232	0.00177623	-0.323998	0.00135519	-0.2943	0.066	8.233e-06	0.0012054	--	0	0.15	1	0.6981
cg12549411	B3GALT5;B3GALT5;B3GALT5;B3GALT5;B3GALT5	Body;Body;Body;Body;Body	rs34028964	A	C	SH3BGR,WRB-SH3BGR	intronic	21	-182975	-0.326372	0.000735889	-0.484237	0.00247364	-0.3686	0.0827	8.406e-06	0.00122582	--	0	0.713	1	0.3984
cg27000590	PRAGMIN	Body	rs6601691	G	A	PRAG1	intronic	8	-5178	0.0691712	0.000289556	0.0766127	0.00956076	0.0714	0.016	8.567e-06	0.00124598	++	0	0.045	1	0.8325
cg16643422	DLC1	Body	rs1618996	A	G	DLC1	intronic	8	74491	-0.077547	4.73316e-06	-0.0268934	0.427637	-0.0674	0.0152	8.664e-06	0.00125842	--	44	1.786	1	0.1814
cg27112525			rs2857127	A	G	HLA-DQB2(dist=45545),HLA-DOB(dist=3686)	intergenic	6	-404160	0.12151	5.98535e-05	0.0873067	0.043046	0.1102	0.0248	8.689e-06	0.0012608	++	0	0.421	1	0.5164
cg27000590	PRAGMIN	Body	rs2979202	T	C	PRAG1(dist=100178),CLDN23(dist=215320)	intergenic	8	162124	0.0813891	0.000107682	0.0687798	0.028123	0.0775	0.0175	9.033e-06	0.00130596	++	0	0.112	1	0.7382
cg21370522	TNF	TSS200	rs9266255	G	A	HLA-B(dist=924)	upstream	6	-217339	-0.106758	0.00356033	-0.154638	0.000592519	-0.1258	0.0284	9.476e-06	0.00135526	--	0	0.681	1	0.4094
cg02609551	FBXO31;FBXO31	Body;Body	rs891095	A	C	FBXO31	intronic	16	8030	0.0493281	0.00804698	0.0957603	0.000124994	0.0659	0.0149	9.98e-06	0.00141994	++	55	2.224	1	0.1359
cg05868564			rs2846059	T	C	GRAMD1B	intronic	11	-156	0.257274	3.5336e-05	0.168217	0.0862511	0.2317	0.0525	1.026e-05	0.00145138	++	0	0.588	1	0.4431
cg08177681	HDAC4	5'UTR	rs7589695	C	T	HDAC4	intronic	2	-48039	0.244442	3.21512e-05	0.118795	0.0362972	0.1794	0.0408	1.114e-05	0.00154341	++	57.7	2.365	1	0.1241
cg02609551	FBXO31;FBXO31	Body;Body	rs75176670	A	G	LOC101928737	ncRNA_intronic	16	166472	-0.0788189	0.0165982	-0.204187	1.99092e-05	-0.119	0.0271	1.13e-05	0.00156163	--	78.5	4.659	1	0.03089
cg09502619	IFT140	Body	16:1984339:T:C	C	T	#N/A	#N/A	16	374810	0.165572	0.000472821	0.160326	0.00900113	0.1636	0.0375	1.281e-05	0.00172677	++	0	0.005	1	0.9461
cg02771673	PCCA;PCCA	Body;Body	rs58299072	T	A	PCCA	intronic	13	-3546	-0.131254	0.000189684	-0.150953	0.0242415	-0.1355	0.0311	1.349e-05	0.0017955	--	0	0.068	1	0.7946
cg12549411	B3GALT5;B3GALT5;B3GALT5;B3GALT5;B3GALT5	Body;Body;Body;Body;Body	rs2837337	G	A	PCP4(dist=37290),DSCAM(dist=44319)	intergenic	21	305743	-0.214561	0.0015445	-0.240809	0.00292207	-0.2254	0.052	1.438e-05	0.00189872	--	0	0.062	1	0.8036
cg11746996			rs607173	G	A	LINC00364(dist=1440544),LINC00550(dist=40746)	intergenic	13	-64863	0.100629	0.00418124	0.217969	0.000246541	0.131	0.0302	1.486e-05	0.00195679	++	65.4	2.887	1	0.08932
cg21175976	BLK	Body	rs13279067	A	G	XKR6(dist=76486),MTMR9(dist=6497)	intergenic	8	-285509	0.108998	0.00011311	0.0872481	0.0449086	0.1026	0.0237	1.49e-05	0.00196147	++	0	0.176	1	0.6749
cg16643422	DLC1	Body	rs11984957	C	T	DLC1	intronic	8	-41813	-0.0965622	0.000102009	-0.100494	0.0622542	-0.0973	0.0226	1.637e-05	0.00209218	--	0	0.004	1	0.9472
cg02609551	FBXO31;FBXO31	Body;Body	rs78714402	A	C	LOC101928737(dist=37062),JPH3(dist=49816)	intergenic	16	216240	-0.0569693	0.0578505	-0.185318	3.83453e-06	-0.1031	0.024	1.807e-05	0.00227092	--	84.8	6.561	1	0.01043
cg12549411	B3GALT5;B3GALT5;B3GALT5;B3GALT5;B3GALT5	Body;Body;Body;Body;Body	rs720942	T	A	IGSF5(dist=40322),PCP4(dist=25019)	intergenic	21	181481	0.159187	9.01949e-05	0.103694	0.053602	0.139	0.0324	1.811e-05	0.00227153	++	0	0.678	1	0.4101
cg12549411	B3GALT5;B3GALT5;B3GALT5;B3GALT5;B3GALT5	Body;Body;Body;Body;Body	rs17754292	G	C	PCP4(dist=5729),DSCAM(dist=75880)	intergenic	21	274182	-0.443374	0.000127476	-0.296213	0.041345	-0.3862	0.0905	1.976e-05	0.00244975	--	0	0.628	1	0.428
cg02609551	FBXO31;FBXO31	Body;Body	rs11117265	A	G	C16orf95	intronic	16	-20259	0.0524555	0.014525	0.105353	0.000146164	0.0723	0.017	2.074e-05	0.00256111	++	56	2.274	1	0.1315
cg11539351			rs300710	T	C	FAM110C(dist=93069),SH3YL1(dist=78562)	intergenic	2	73649	0.108037	3.09285e-05	0.0543029	0.151708	0.0909	0.0214	2.158e-05	0.0026514	++	27	1.37	1	0.2418
cg08622648	TSNARE1	Body	rs6583629	C	T	TSNARE1(dist=11830),ADGRB1(dist=34637)	intergenic	8	82866	0.0614131	0.000590618	0.118711	0.00539497	0.07	0.0165	2.194e-05	0.00269488	++	34.8	1.534	1	0.2155
cg05180182			rs35908220	T	C	LOC105376360	ncRNA_intronic	10	27409	-0.0558692	0.000137539	-0.0537463	0.0635297	-0.0554	0.0131	2.239e-05	0.0027417	--	0	0.004	1	0.9479
cg27000590	PRAGMIN	Body	rs13269721	A	C	PRAG1(dist=235651),CLDN23(dist=79847)	intergenic	8	297597	-0.0582574	0.00276211	-0.092101	0.0016205	-0.0687	0.0162	2.25e-05	0.00275287	--	0	0.929	1	0.335
cg02609551	FBXO31;FBXO31	Body;Body	rs7206406	A	C	LOC101928682(dist=3991),C16orf95(dist=6356)	intergenic	16	-40009	0.0583253	0.00397017	0.0867725	0.00128114	0.0686	0.0162	2.262e-05	0.00276678	++	0	0.712	1	0.3987
cg00339441	RBM20	Body	rs56377403	A	G	SMNDC1(dist=162546),DUSP5(dist=30441)	intergenic	10	-204625	0.091266	0.0002851	0.0748093	0.0268037	0.0854	0.0202	2.308e-05	0.00281206	++	0	0.153	1	0.696
cg11746996			rs7994506	G	C	LINC00383(dist=41641),KLHL1(dist=336853)	intergenic	13	478339	0.116616	0.000807945	0.136966	0.00922613	0.1228	0.029	2.331e-05	0.00283536	++	0	0.104	1	0.747
cg14388049	TSPAN15	Body	rs10998771	T	C	TACR2(dist=12447),TSPAN15(dist=22100)	intergenic	10	-22717	0.113769	0.000284008	0.101559	0.0290077	0.11	0.026	2.337e-05	0.00284029	++	0	0.047	1	0.8277
cg17914838			rs76193620	A	G	PDK4(dist=25716),DYNC1I1(dist=150274)	intergenic	7	70043	0.401932	2.22911e-05	0.181401	0.23899	0.3414	0.0807	2.349e-05	0.00285014	++	32.7	1.487	1	0.2228
cg17929590			rs6587389	C	T	OR2W3(dist=947)	downstream	1	-14164	-0.0922715	4.6537e-05	-0.0566005	0.172435	-0.0841	0.0199	2.357e-05	0.00285826	--	0	0.57	1	0.4505
cg26880735			rs9955883	T	C	ST8SIA5	intronic	18	-476159	0.122566	0.00300985	0.167232	0.00207675	0.1389	0.0329	2.386e-05	0.00288943	++	0	0.428	1	0.5128
cg21175976	BLK	Body	rs73209286	T	C	BLK	intronic	8	-47109	0.174826	0.000335057	0.153073	0.0245549	0.1675	0.0396	2.389e-05	0.00289147	++	0	0.067	1	0.795
cg26880735			rs115115165	A	G	SKOR2(dist=23308),MIR4527HG(dist=10756)	intergenic	18	16493	0.27454	6.79287e-05	0.155217	0.0772905	0.2291	0.0542	2.394e-05	0.00289592	++	12.4	1.142	1	0.2853
cg17914838			rs61309797	T	A	PON2(dist=27173),ASB4(dist=23656)	intergenic	7	-89944	0.200044	0.00586805	0.407213	0.000391695	0.2592	0.0614	2.406e-05	0.00290723	++	57	2.325	1	0.1273
cg21175976	BLK	Body	rs2061830	C	G	BLK	intronic	8	-23880	-0.0991299	0.00010017	-0.066558	0.0733633	-0.0887	0.021	2.432e-05	0.00293138	--	0	0.522	1	0.4698
cg12549411	B3GALT5;B3GALT5;B3GALT5;B3GALT5;B3GALT5	Body;Body;Body;Body;Body	rs2837132	A	G	B3GALT5(dist=59284),IGSF5(dist=12986)	intergenic	21	71484	-0.207936	0.0121157	-0.394707	0.000250301	-0.2773	0.0657	2.432e-05	0.00293138	--	47	1.887	1	0.1696
cg13329862	DDR1;DDR1	TSS1500;TSS1500	rs9295929	G	C	LINC02570(dist=30160),DDR1(dist=4294)	intergenic	6	-4780	-0.0613388	0.000154058	-0.049431	0.0568334	-0.058	0.0137	2.456e-05	0.00295868	--	0	0.151	1	0.6972
cg15054288			rs11833140	G	T	LINC02372(dist=28018),LINC02405(dist=12520)	intergenic	12	177970	-0.26294	0.00017031	-0.157959	0.0307796	-0.2128	0.0505	2.556e-05	0.00307071	--	7.1	1.076	1	0.2995
cg27000590	PRAGMIN	Body	rs2979226	C	A	PRAG1	intronic	8	12617	-0.172725	9.59369e-05	-0.116331	0.0865244	-0.1559	0.0371	2.629e-05	0.00314978	--	0	0.484	1	0.4865
cg18824585	CSMD3;CSMD3	Body;Body	rs1480460	A	C	CSMD3	intronic	8	-246437	-0.172892	0.00015328	-0.128136	0.0602754	-0.159	0.0379	2.778e-05	0.00330034	--	0	0.297	1	0.5856
cg11399195	KIF1B;KIF1B	Body;Body	rs112432872	A	G	KIF1B	intronic	1	-48612	0.141769	3.6021e-06	0.0158977	0.770591	0.1116	0.0267	2.877e-05	0.00339587	++	75.3	4.054	1	0.04408
cg19578864	STX18	Body	rs2980207	T	C	ZBTB49(dist=12498),NSG1(dist=51975)	intergenic	4	-128448	0.12348	0.000306848	0.0875524	0.028188	0.1083	0.026	3.065e-05	0.00359264	++	0	0.467	1	0.4942
cg11539351			rs12714404	G	T	ALKAL2	intronic	2	216537	-0.0703291	0.00264755	-0.0973278	0.00314072	-0.0794	0.0191	3.17e-05	0.00370581	--	0	0.446	1	0.5041
cg21175976	BLK	Body	rs4840567	C	T	FAM167A(dist=23363),BLK(dist=4271)	intergenic	8	-73712	-0.0785672	0.0123525	-0.175959	0.00018396	-0.1086	0.0261	3.22e-05	0.00375825	--	66.3	2.965	1	0.08511
cg13376199			rs10086137	A	G	DLGAP2	intronic	8	49067	-0.119573	0.000592913	-0.11374	0.0200033	-0.1176	0.0284	3.364e-05	0.00390243	--	0	0.009	1	0.9226
cg14388049	TSPAN15	Body	rs10823358	G	A	HK1	intronic	10	-56180	0.090487	2.69602e-05	0.0378519	0.279288	0.076	0.0184	3.452e-05	0.00398763	++	39	1.641	1	0.2002
cg26880735			rs2684816	T	C	SKOR2	intronic	18	-24183	-0.182914	0.00122138	-0.17452	0.00972451	-0.1795	0.0434	3.485e-05	0.00401307	--	0	0.009	1	0.9241
cg09757109	DIXDC1;DIXDC1	Body;Body	rs11214086	C	T	SDHD(dist=15335),IL18(dist=32130)	intergenic	11	133215	0.153214	8.47434e-05	0.0891431	0.109889	0.1322	0.0319	3.512e-05	0.00403284	++	0	0.887	1	0.3463
cg21370522	TNF	TSS200	rs9267444	A	G	MICB(dist=4557),MCCD1(dist=13281)	intergenic	6	-59761	0.112741	0.000600289	0.0972718	0.020118	0.1068	0.0258	3.561e-05	0.00406429	++	0	0.085	1	0.7713
cg18824585	CSMD3;CSMD3	Body;Body	rs1606532	G	A	CSMD3(dist=50043),TRPS1(dist=1921513)	intergenic	8	54127	0.0886754	0.000746023	0.0939932	0.0180864	0.0903	0.0219	3.845e-05	0.00430118	++	0	0.012	1	0.9112
cg05143735			rs13430975	G	A	BIN1	intronic	2	-135001	0.174814	0.000170069	0.122138	0.0730431	0.1581	0.0384	3.855e-05	0.0043079	++	0	0.408	1	0.5231
cg08622648	TSNARE1	Body	rs72689010	C	T	TSNARE1(dist=1257),ADGRB1(dist=45210)	intergenic	8	72293	-0.0531862	0.000479202	-0.0798748	0.0223082	-0.0574	0.014	3.885e-05	0.00433701	--	0	0.49	1	0.484
cg09490603	CYP11A1;CYP11A1;CYP11A1	1stExon;Body;5'UTR	rs11072499	T	C	EDC3	intronic	15	310707	-0.114079	0.00111879	-0.150077	0.0103048	-0.1236	0.03	3.894e-05	0.00434484	--	0	0.279	1	0.5975
cg16721359			rs138905439	T	C	LOC101927066(dist=148459),MTDH(dist=49228)	intergenic	8	-3603	-0.0948044	0.0102773	-0.132039	0.00103238	-0.1118	0.0272	3.961e-05	0.00440168	--	0	0.465	1	0.4954
cg17914838			rs77870308	C	A	PDK4(dist=52545),DYNC1I1(dist=123445)	intergenic	7	96872	-0.284903	0.000208552	-0.24556	0.0756079	-0.2756	0.0671	4.051e-05	0.00448464	--	0	0.062	1	0.8035
cg17914838			rs6943011	A	C	PDK4(dist=12581),DYNC1I1(dist=163409)	intergenic	7	56908	0.275057	0.000868533	0.285457	0.0167166	0.2784	0.0679	4.133e-05	0.00456275	++	0	0.005	1	0.9429
cg02201050			rs2905324	A	C	LOC401312(dist=3851),LOC541472(dist=56011)	intergenic	7	-50080	0.0544413	0.00173708	0.0724006	0.0069863	0.0597	0.0146	4.221e-05	0.00464114	++	0	0.315	1	0.5744
cg24039962	C1orf9;C1orf9	Body;Body	rs9425286	A	G	DNM3	intronic	1	-213183	0.122157	1.18322e-06	0.00197793	0.957861	0.0848	0.0209	4.853e-05	0.00520921	++	85.9	7.103	1	0.007697
cg06088188			rs74659471	C	T	RFNG	exonic	17	-244485	0.136357	0.021457	0.307052	0.000179955	0.195	0.048	4.937e-05	0.00528922	++	64.9	2.847	1	0.09156
cg02609551	FBXO31;FBXO31	Body;Body	rs8045582	A	G	LOC101928682	ncRNA_intronic	16	-57132	-0.108338	0.000605306	-0.0906863	0.0280932	-0.1018	0.0251	4.951e-05	0.00530163	--	0	0.115	1	0.7342
cg21175976	BLK	Body	rs1435279	C	A	MTMR9	intronic	8	-262950	-0.103488	0.00500886	-0.167725	0.00201327	-0.1238	0.0305	4.979e-05	0.00532901	--	0	0.958	1	0.3278
cg20543416	MMP25	TSS1500	rs224207	T	C	MEFV	exonic	16	201499	0.0502554	0.0214176	0.0744764	0.000613276	0.0624	0.0154	5.101e-05	0.00543835	++	0	0.618	1	0.4319
cg21175976	BLK	Body	rs968179	T	G	LINC00208	ncRNA_exonic	8	16727	0.121102	0.00265398	0.157918	0.00567287	0.1333	0.0329	5.115e-05	0.0054493	++	0	0.278	1	0.5983
cg08466030	BICC1	Body	rs2893774	G	T	TFAM(dist=5682),BICC1(dist=107960)	intergenic	10	-172112	-0.134018	1.17718e-05	-0.0322338	0.477926	-0.1023	0.0254	5.555e-05	0.00585828	--	71.1	3.455	1	0.06307
cg05721189			rs9990335	T	A	LSM3(dist=12231),LINC01267(dist=135098)	intergenic	3	-53228	-0.0977319	9.95292e-05	-0.0600013	0.211818	-0.0896	0.0223	5.639e-05	0.00592864	--	0	0.484	1	0.4865
cg18320379			rs17135045	A	G	EMSY(dist=61207),LRRC32(dist=43286)	intergenic	11	377921	0.0886072	0.00047597	0.0631004	0.0353749	0.078	0.0194	5.661e-05	0.00594718	++	0	0.422	1	0.5161
cg08466030	BICC1	Body	rs73292139	T	G	TFAM(dist=42850),BICC1(dist=70792)	intergenic	10	-134944	0.131876	0.00015414	0.0802956	0.117007	0.1156	0.0288	6.057e-05	0.00630676	++	0	0.693	1	0.4051
cg04293526	ITM2C;ITM2C;ITM2C	Body;Body;Body	rs2289234	T	C	ITM2C	exonic	2	7475	0.0849908	0.00107641	0.0744329	0.0207965	0.0808	0.0202	6.436e-05	0.006614	++	0	0.065	1	0.7986
cg17914838			rs3801920	A	G	ASB4	intronic	7	-62673	0.17477	0.00681951	0.335595	0.00128205	0.2194	0.0549	6.443e-05	0.00661964	++	41.9	1.72	1	0.1897
cg17914838			rs6952893	C	A	DYNC1I1	intronic	7	365252	-0.392663	0.000491312	-0.387741	0.050984	-0.3915	0.098	6.481e-05	0.00664563	--	0	0	1	0.9828
cg26880735			rs73428065	A	G	MIR4527HG	ncRNA_intronic	18	59346	-0.196483	0.0017207	-0.207358	0.0132137	-0.2004	0.0502	6.485e-05	0.00664563	--	0	0.011	1	0.9172
cg05526341	LRIG1	Body	rs332340	C	A	SLC25A26	intronic	3	-170905	-0.0416527	0.000832166	-0.0599991	0.0251482	-0.0449	0.0113	7.054e-05	0.00714857	--	0	0.385	1	0.5347
cg14388049	TSPAN15	Body	rs7098702	C	A	TACR2(dist=21048),TSPAN15(dist=13499)	intergenic	10	-14116	0.0616179	0.0105518	0.119745	0.000919872	0.0795	0.02	7.304e-05	0.00736956	++	44.2	1.791	1	0.1808
cg08466030	BICC1	Body	rs10826173	C	G	UBE2D1	intronic	10	-211396	-0.085453	0.000132307	-0.0474622	0.158009	-0.0738	0.0186	7.358e-05	0.00740825	--	0	0.885	1	0.3467
cg01440934	MKNK1;MKNK1;MKNK1;MKNK1;MKNK1	Body;Body;Body;Body;Body	rs76778095	G	C	MKNK1-AS1	ncRNA_intronic	1	-41741	0.203621	0.00292352	0.222726	0.00875449	0.2111	0.0533	7.437e-05	0.00747452	++	0	0.031	1	0.861
cg24039962	C1orf9;C1orf9	Body;Body	rs9425599	A	T	DNM3	intronic	1	-131307	-0.0738779	0.0131846	-0.141139	0.000815291	-0.0963	0.0243	7.608e-05	0.00762018	--	41.1	1.697	1	0.1927
cg17914838			rs1527720	T	C	PPP1R9A	intronic	7	-305957	0.182768	0.000315355	0.141089	0.0922875	0.1716	0.0434	7.703e-05	0.00770477	++	0	0.181	1	0.6705
cg20836212	VKORC1L1	Body	rs313809	A	G	GUSB(dist=52783),ASL(dist=40823)	intergenic	7	80798	-0.100003	0.00536612	-0.187031	0.00228973	-0.1222	0.031	8.02e-05	0.00797998	--	33.3	1.5	1	0.2207
cg12549411	B3GALT5;B3GALT5;B3GALT5;B3GALT5;B3GALT5	Body;Body;Body;Body;Body	rs926082	T	C	PCP4(dist=69720),DSCAM(dist=11889)	intergenic	21	338173	-0.159361	9.21614e-05	-0.073977	0.182017	-0.1294	0.0328	8.113e-05	0.0080652	--	35.1	1.54	1	0.2146
cg05180182			rs61310809	G	A	LINC02639(dist=103966),MIR6078(dist=52466)	intergenic	10	314131	0.0799355	0.000515353	0.0858417	0.063432	0.0811	0.0206	8.288e-05	0.00820013	++	0	0.013	1	0.909
cg06595162	NCRNA00114;NCRNA00114	Body;TSS200	rs28420538	G	T	ETS2(dist=54)	upstream	21	36013	-0.0646708	0.00106339	-0.0627372	0.0305854	-0.0641	0.0163	8.76e-05	0.00858576	--	0	0.003	1	0.9561
cg02609551	FBXO31;FBXO31	Body;Body	rs10863185	A	C	FBXO31	intronic	16	34802	-0.084605	0.00282371	-0.10032	0.0104337	-0.09	0.023	8.83e-05	0.00864085	--	0	0.106	1	0.7451
cg00339441	RBM20	Body	rs11195263	A	G	RBM20	intronic	10	8576	0.044238	0.00842551	0.0629924	0.00287464	0.0515	0.0131	8.964e-05	0.0087505	++	0	0.483	1	0.4872
cg13329862	DDR1;DDR1	TSS1500;TSS1500	rs2523835	G	A	HCG22(dist=10393),C6orf15(dist=40952)	intergenic	6	187172	0.0503337	0.00345101	0.0687991	0.00767227	0.056	0.0143	9.141e-05	0.00891138	++	0	0.354	1	0.5516
cg06895295	DAAM2	TSS200	rs56258916	C	T	KIF6	intronic	6	-187185	0.138411	0.00328829	0.17926	0.00859956	0.1516	0.0388	9.164e-05	0.00892878	++	0	0.243	1	0.6222
cg24039962	C1orf9;C1orf9	Body;Body	rs12059342	T	C	DNM3	intronic	1	-199767	-0.100014	0.001693	-0.121947	0.018423	-0.106	0.0271	9.265e-05	0.00901423	--	0	0.13	1	0.7181
cg26396370	KLF11	3'UTR	rs13393232	C	T	C2orf48(dist=25094),HPCAL1(dist=65494)	intergenic	2	182784	0.241772	1.87688e-05	0.0628071	0.382352	0.1734	0.0444	9.453e-05	0.00915853	++	73.9	3.83	1	0.05033
cg06595162	NCRNA00114;NCRNA00114	Body;TSS200	rs374575	T	C	ETS2	intronic	21	52874	0.118105	0.00270724	0.174253	0.00938331	0.1325	0.034	9.557e-05	0.00923719	++	0	0.521	1	0.4704
cg09076339	ITPKB	Body	rs6697431	C	T	ITPKB(dist=88322),PSEN2(dist=43075)	intergenic	1	184275	-0.0563751	0.0829235	-0.141685	9.27382e-05	-0.0944	0.0242	9.588e-05	0.00924835	--	67.4	3.07	1	0.07977
cg12549411	B3GALT5;B3GALT5;B3GALT5;B3GALT5;B3GALT5	Body;Body;Body;Body;Body	rs7283543	G	T	PCP4(dist=63961),DSCAM(dist=17648)	intergenic	21	332414	0.17703	0.00120628	0.15921	0.029538	0.1706	0.0438	9.78e-05	0.00939015	++	0	0.038	1	0.8453
cg06445016			rs76793833	T	C	CHD7(dist=86644),LOC100130298(dist=11450)	intergenic	8	31382	0.179463	0.00467276	0.28845	0.00471358	0.2098	0.0539	9.848e-05	0.00943285	++	0	0.822	1	0.3645
cg12549411	B3GALT5;B3GALT5;B3GALT5;B3GALT5;B3GALT5	Body;Body;Body;Body;Body	rs2837428	C	G	DSCAM	intronic	21	426977	-0.226798	0.00136336	-0.202707	0.0261868	-0.2177	0.0559	9.905e-05	0.00948537	--	0	0.044	1	0.8347
cg11746996			rs4591022	G	T	LINC00550(dist=93260),LINC00383(dist=243761)	intergenic	13	93184	0.0935771	0.000598523	0.0829166	0.0647842	0.0907	0.0233	9.931e-05	0.00950612	++	0	0.041	1	0.8392
cg25606046			rs11803602	C	T	LINC01714(dist=39332),SLC45A1(dist=63545)	intergenic	1	108317	-0.102695	0.000639285	-0.097868	0.0626198	-0.1015	0.0261	0.000101	0.00963634	--	0	0.006	1	0.9365
cg15054288			rs1798816	T	C	LINC00944	ncRNA_intronic	12	29975	0.107351	0.00404485	0.103842	0.00919203	0.1057	0.0273	0.000105	0.00994226	++	0	0.004	1	0.9488
cg09076339	ITPKB	Body	rs3219038	T	C	PARP1	intronic	1	-252114	0.177265	0.00685741	0.225828	0.00499147	0.1967	0.0508	0.000109	0.0102612	++	0	0.219	1	0.6398
cg11746996			rs1438645	C	T	LINC00550	ncRNA_intronic	13	-13582	-0.0979511	8.7692e-05	-0.0407431	0.333045	-0.0831	0.0215	0.0001101	0.0103425	--	26.8	1.366	1	0.2424
cg08466030	BICC1	Body	rs4948526	G	A	BICC1	intronic	10	51104	0.14632	0.000260816	0.0937138	0.153087	0.132	0.0342	0.000113	0.0105787	++	0	0.468	1	0.4937
cg09502619	IFT140	Body	rs9928010	T	G	CRAMP1	intronic	16	85866	0.0902819	0.00260802	0.0913963	0.0157068	0.0907	0.0235	0.0001135	0.010621	++	0	0.001	1	0.9816
cg12549411	B3GALT5;B3GALT5;B3GALT5;B3GALT5;B3GALT5	Body;Body;Body;Body;Body	rs28360662	T	C	PCP4(dist=78631),DSCAM(dist=2978)	intergenic	21	347084	-0.337882	0.00361585	-0.420309	0.0103883	-0.3654	0.0948	0.0001154	0.0107645	--	0	0.168	1	0.6817
cg05180182			rs12049718	A	C	LINC02639(dist=40773),MIR6078(dist=115659)	intergenic	10	250938	-0.0827908	0.00211395	-0.12342	0.0152449	-0.0917	0.0238	0.0001172	0.0108126	--	0	0.498	1	0.4802
cg09672452	CCPG1;MIR628;CCPG1	Body;TSS200;Body	rs10450983	T	C	DNAAF4-CCPG1	ncRNA_intronic	15	53608	-0.141391	0.0024706	-0.117629	0.0168438	-0.1301	0.0339	0.0001226	0.011142	--	0	0.123	1	0.7262
cg10149582	CMTM5;CMTM5;CMTM5;CMTM5	1stExon;5'UTR;5'UTR;1stExon	rs78295775	T	C	PSMB5	intronic	14	-346537	-0.135719	0.000552963	-0.133563	0.0939336	-0.1353	0.0352	0.0001239	0.0112091	--	0	0.001	1	0.9807
cg13376199			rs9314432	T	C	DLGAP2	intronic	8	150131	-0.0932862	5.71587e-06	-0.00992114	0.714855	-0.0629	0.0164	0.0001244	0.0112404	--	83.3	5.99	1	0.01439
cg12444450			rs4660290	A	G	HECTD3(dist=558)	downstream	1	-296184	-0.0471262	0.000534541	-0.0433542	0.100353	-0.0463	0.0121	0.0001277	0.0115006	--	0	0.016	1	0.8989
cg00389463	ICAM4;ICAM4;ICAM4	TSS200;TSS200;TSS200	rs12150978	G	A	ICAM5(dist=864)	downstream	19	10698	-0.225465	1.02421e-05	-0.0543444	0.218069	-0.1274	0.0334	0.0001359	0.012127	--	84.4	6.424	1	0.01126
cg07090273			rs2857127	A	G	HLA-DQB2(dist=45545),HLA-DOB(dist=3686)	intergenic	6	-404157	0.0873433	0.000307943	0.0482788	0.111706	0.0722	0.0189	0.0001373	0.0122196	++	1.2	1.013	1	0.3143
cg18320379			rs12280863	T	C	WNT11(dist=80881),THAP12(dist=62574)	intergenic	11	51066	0.0744673	0.016787	0.137571	0.00138768	0.0962	0.0252	0.000138	0.0122745	++	29.2	1.411	1	0.2348
cg20836212	VKORC1L1	Body	rs3932373	T	C	CCT6P1,LOC441242	ncRNA_intronic	7	-191872	-0.0967579	0.00775076	-0.180997	0.00297284	-0.1189	0.0312	0.0001398	0.0124019	--	29.1	1.41	1	0.2351
cg03193328	TPST1	Body	rs10266166	A	G	RABGEF1	intronic	7	449583	0.14572	0.00572883	0.179842	0.00804871	0.1586	0.0416	0.0001403	0.0124437	++	0	0.158	1	0.6914
cg03758697	FAM174B	3'UTR	rs12324337	T	C	FAM174B	intronic	15	1936	-0.0939998	0.00340962	-0.116783	0.0141393	-0.1011	0.0266	0.0001449	0.0127948	--	0	0.157	1	0.6915
cg13329862	DDR1;DDR1	TSS1500;TSS1500	rs2535326	T	C	LINC02570(dist=16127),DDR1(dist=18327)	intergenic	6	-18813	0.0530825	0.00213382	0.0679016	0.023304	0.0568	0.015	0.0001484	0.0130356	++	0	0.184	1	0.6681
cg19578864	STX18	Body	rs62286540	T	G	STX18-AS1	ncRNA_intronic	4	94222	-0.0563304	0.0342072	-0.0950759	0.00098753	-0.0741	0.0196	0.0001509	0.0132181	--	0	0.974	1	0.3236
cg02609551	FBXO31;FBXO31	Body;Body	rs9921147	C	T	ZCCHC14	intronic	16	105364	0.0511701	0.0118585	0.0826592	0.00291835	0.0622	0.0164	0.0001515	0.0132601	++	0	0.837	1	0.3603
cg14388049	TSPAN15	Body	rs7073178	G	A	FAM241B(dist=47349),COL13A1(dist=120964)	intergenic	10	228860	0.121425	0.000144851	0.053676	0.242679	0.0993	0.0262	0.0001528	0.0133048	++	31.8	1.466	1	0.2261
cg26880735			rs80205373	A	G	MIR4527HG	ncRNA_intronic	18	231578	-0.161161	0.018978	-0.242503	0.00213923	-0.1962	0.0518	0.0001537	0.0133699	--	0	0.604	1	0.4371
cg05180182			rs10795051	A	G	LOC105376360	ncRNA_intronic	10	-102163	-0.0558803	0.00178242	-0.0764871	0.027824	-0.0602	0.0159	0.000154	0.0133854	--	0	0.278	1	0.5982
cg20543416	MMP25	TSS1500	rs2878435	A	C	FLYWCH2	intronic	16	-155526	0.0283611	0.338614	0.125573	1.39297e-05	0.0782	0.0207	0.0001575	0.0136167	++	81.9	5.515	1	0.01886
cg12549411	B3GALT5;B3GALT5;B3GALT5;B3GALT5;B3GALT5	Body;Body;Body;Body;Body	rs9978035	A	G	PCP4	intronic	21	215414	-0.29301	0.000347322	-0.162118	0.118795	-0.2429	0.0643	0.00016	0.013798	--	0	0.978	1	0.3226
cg12549411	B3GALT5;B3GALT5;B3GALT5;B3GALT5;B3GALT5	Body;Body;Body;Body;Body	rs7283470	C	T	DSCAM	intronic	21	354055	-0.156931	0.000404836	-0.0899185	0.104864	-0.1308	0.0346	0.0001601	0.013798	--	0	0.89	1	0.3453
cg21370522	TNF	TSS200	rs805292	A	G	LY6G6C(dist=486)	upstream	6	146790	0.0794496	0.0136256	0.117804	0.00320017	0.0946	0.0251	0.0001629	0.0139788	++	0	0.558	1	0.4549
cg11539351			rs72774515	A	G	ALKAL2(dist=6820),LINC01865(dist=21373)	intergenic	2	228986	-0.109752	0.00886575	-0.163733	0.00488526	-0.1282	0.034	0.000164	0.0140293	--	0	0.567	1	0.4516
cg00339441	RBM20	Body	rs11195307	A	C	RBM20	intronic	10	83013	0.187154	7.84379e-06	0.00937653	0.877502	0.13	0.0345	0.000164	0.0140293	++	82.7	5.795	1	0.01607
cg26564730	RPP21	Body	rs2523989	T	C	TRIM31	exonic	6	-235220	0.176799	0.00524269	0.233278	0.00990625	0.1954	0.0519	0.0001658	0.0141695	++	0	0.262	1	0.609
cg06445016			rs79532077	G	A	RAB2A(dist=45798),CHD7(dist=9298)	intergenic	8	-253847	0.168318	0.00314406	0.219042	0.0171801	0.1824	0.0484	0.0001661	0.0141868	++	0	0.22	1	0.6391
cg02771673	PCCA;PCCA	Body;Body	rs3783177	G	T	PCCA	intronic	13	14257	0.1772	0.00203335	0.199161	0.0301919	0.1834	0.0487	0.0001664	0.0142097	++	0	0.041	1	0.8394
cg18320379			rs7127326	A	G	UVRAG	intronic	11	-253083	0.104403	1.98439e-05	0.021716	0.466011	0.0711	0.0189	0.0001701	0.0144749	++	78.3	4.601	1	0.03196
cg22269913	PIH1D1;ALDH16A1;ALDH16A1	TSS1500;TSS200;TSS200	rs2293009	A	G	ALDH16A1	exonic	19	11327	-0.006251	0.952739	-0.0846176	0.000128952	-0.0813	0.0216	0.0001704	0.014492	--	0	0.529	1	0.4671
cg24189559	CAND2;CAND2	Body;Body	rs2921190	T	C	PPARG	intronic	3	-432199	-0.0684555	0.000685183	-0.202987	0.0341266	-0.0742	0.0197	0.0001707	0.0145118	--	47	1.888	1	0.1694
cg17925026	WDR27	Body	rs7454038	T	C	LINC02544(dist=9055),LOC101929523(dist=21417)	intergenic	6	-474134	-0.0645746	0.0105029	-0.150279	0.00145088	-0.0836	0.0223	0.0001712	0.0145515	--	61	2.565	1	0.1093
cg06832331	LOC100125556;LOC100125556	TSS1500;TSS1500	rs58696649	T	C	ALDH1L1-AS2(dist=100599),KLF15(dist=31868)	intergenic	3	394424	0.0261569	0.783894	0.0652987	0.000169129	0.064	0.0171	0.0001772	0.0149831	++	0	0.163	1	0.6864
cg08143192	IRF8	Body	rs111164382	T	C	#N/A	#N/A	16	189941	0.174342	0.00080098	0.117329	0.0697784	0.152	0.0405	0.0001775	0.0150056	++	0	0.472	1	0.4922
cg21370522	TNF	TSS200	rs3887383	A	G	HCG27(dist=572)	downstream	6	-370902	-0.181825	0.000644577	-0.11895	0.0892514	-0.1588	0.0424	0.0001809	0.0152284	--	0	0.511	1	0.4748
cg11539351			rs434818	G	A	FAM110C(dist=153972),SH3YL1(dist=17659)	intergenic	2	134552	-0.164079	0.00216788	-0.188756	0.0316142	-0.1708	0.0457	0.0001864	0.0156075	--	0	0.058	1	0.8104
cg12212103			rs8082491	T	G	FLJ45513(dist=13559),DLX4(dist=106796)	intergenic	17	-291971	-0.0506531	0.00369888	-0.0565575	0.0184478	-0.0527	0.0141	0.0001888	0.0157154	--	0	0.04	1	0.8423
cg02609551	FBXO31;FBXO31	Body;Body	rs6540055	T	C	LOC101928737(dist=5546),JPH3(dist=81332)	intergenic	16	184724	-0.0416212	0.0652083	-0.118712	0.000139146	-0.0682	0.0183	0.0001929	0.0159718	--	75.1	4.014	1	0.04512
cg24721647	ACSL1	5'UTR	rs115824862	C	T	CENPU(dist=14549),ACSL1(dist=6950)	intergenic	4	-57037	-0.11574	0.00298533	-0.126187	0.0239041	-0.1192	0.032	0.0001934	0.0159951	--	0	0.024	1	0.8781
cg16643422	DLC1	Body	rs7846369	T	C	DLC1	intronic	8	276861	-0.0669071	0.000496346	-0.0544215	0.175157	-0.0646	0.0173	0.0001939	0.0160214	--	0	0.079	1	0.779
cg23658329			rs275446	A	T	LINC02236	ncRNA_intronic	5	2924	0.0371068	0.0395889	0.0900581	0.000399791	0.0548	0.0147	0.0001944	0.0160566	++	65.3	2.884	1	0.08947
cg12182580			rs7933829	T	C	C11orf44	exonic	11	28830	0.0523416	6.7483e-05	0.0121797	0.598162	0.0425	0.0114	0.0001954	0.0161149	++	56.2	2.283	1	0.1308
cg22532234	CLC	TSS1500	rs77005739	T	C	FCGBP	exonic	19	134701	0.11361	0.00141766	0.119849	0.0545234	0.1151	0.0309	0.0001957	0.0161306	++	0	0.008	1	0.9307
cg03193328	TPST1	Body	rs61593141	G	T	LINC00174(dist=53636),GS1-124K5.4(dist=39588)	intergenic	7	172179	0.159586	0.00283081	0.151209	0.0263713	0.1564	0.042	0.0001995	0.0163546	++	0	0.009	1	0.9229
cg08466030	BICC1	Body	rs10763565	C	T	BICC1	intronic	10	31782	0.0985346	0.00044005	0.0606458	0.156311	0.0872	0.0234	0.0002017	0.0164826	++	0	0.549	1	0.4588
cg08466030	BICC1	Body	rs11006130	G	A	TFAM	intronic	10	-186339	0.0758821	0.0093194	0.107131	0.00643115	0.087	0.0234	0.0002057	0.0166389	++	0	0.407	1	0.5233
cg05180182			rs2171298	A	G	LOC105376360	ncRNA_intronic	10	104518	0.0584192	0.0158247	0.130291	0.00139111	0.0772	0.0208	0.0002098	0.0168247	++	56.5	2.298	1	0.1295
cg26816748	CALD1;CALD1;CALD1	TSS1500;TSS1500;TSS1500	rs17167841	G	C	SLC35B4(dist=123250),AKR1B1(dist=2170)	intergenic	7	-338085	-0.0915908	0.00542364	-0.144545	0.00998729	-0.1052	0.0284	0.0002136	0.0170546	--	0	0.662	1	0.4157
cg11539351			rs115853937	C	T	FAM110C(dist=141666),SH3YL1(dist=29965)	intergenic	2	122246	-0.141173	0.00118334	-0.107385	0.0654118	-0.1291	0.0349	0.000215	0.0171369	--	0	0.216	1	0.6423
cg25957451			rs7567017	C	T	EGR4(dist=75594),ALMS1(dist=16616)	intergenic	2	84122	0.06035	0.000770212	0.0477843	0.113608	0.0571	0.0154	0.0002159	0.0171913	++	0	0.128	1	0.7206
cg19578864	STX18	Body	rs7672672	T	C	ZBTB49(dist=31096),NSG1(dist=33377)	intergenic	4	-109850	-0.0425627	0.0520561	-0.0761422	0.000896841	-0.0586	0.0158	0.0002165	0.0172172	--	10.8	1.121	1	0.2897
cg11293699	FOXL2;C3orf72	TSS1500;Body	rs4894373	G	A	PRR23A(dist=3615),PRR23B(dist=9148)	intergenic	3	62252	-0.0742949	0.0025773	-0.0811944	0.031995	-0.0763	0.0207	0.000219	0.0173845	--	0	0.023	1	0.8786
cg07630229	ZCCHC14	Body	rs12920915	T	C	LOC101928737(dist=28285),JPH3(dist=58593)	intergenic	16	85383	-0.0533926	0.00145195	-0.0930311	0.0407511	-0.0581	0.0157	0.0002195	0.0174052	--	0	0.669	1	0.4134
cg02511315	SLC2A3	TSS1500	ss1388043858	C	T	#N/A	#N/A	12	-399438	-0.0546071	0.0306528	-0.113416	0.000986278	-0.0752	0.0204	0.0002227	0.0175985	--	47.3	1.897	1	0.1684
cg08143192	IRF8	Body	rs450443	T	G	IRF8(dist=12676),LINC01082(dist=260896)	intergenic	16	16712	0.0467483	0.00511339	0.0622083	0.0142319	0.0514	0.0139	0.0002275	0.0179068	++	0	0.259	1	0.6108
cg03998605	NPM2	TSS1500	rs57612456	T	C	HR	intronic	8	103803	0.0455081	0.0320195	0.088409	0.00118302	0.0617	0.0167	0.0002296	0.0180301	++	35.1	1.542	1	0.2143
cg17914838			rs6966287	T	C	PDK4(dist=122397),DYNC1I1(dist=53593)	intergenic	7	166724	-0.15429	0.0183248	-0.357189	0.00122878	-0.2069	0.0563	0.0002367	0.0184653	--	59.9	2.496	1	0.1141
cg11972332			rs7208889	T	C	C17orf82(dist=4912),TBX4(dist=34230)	intergenic	17	1424	-0.0456439	0.00310241	-0.0452716	0.0291132	-0.0455	0.0124	0.0002377	0.0185301	--	0	0	1	0.9885
cg24039962	C1orf9;C1orf9	Body;Body	rs12090368	A	G	C1orf105(dist=16508),SUCO(dist=47012)	intergenic	1	-52883	-0.118221	0.00117752	-0.094018	0.0803496	-0.1106	0.0302	0.0002458	0.0190531	--	0	0.139	1	0.7094
cg25648203	AHRR	Body	rs6893791	T	C	AHRR	intronic	5	34969	-0.14114	0.00391435	-0.174839	0.0221157	-0.1509	0.0412	0.0002487	0.0192235	--	0	0.138	1	0.7103
cg22136038	PTPRN2;PTPRN2;PTPRN2	Body;Body;Body	rs28613472	A	G	PTPRN2	intronic	7	11514	0.075709	0.000315674	0.0361645	0.184437	0.061	0.0166	0.0002495	0.0192752	++	24.3	1.32	1	0.2505
cg16230982	PDE7A;PDE7A	TSS1500;Body	rs11994464	T	C	LINC00967(dist=86499),RRS1-AS1(dist=135769)	intergenic	8	493834	-0.102952	0.000608572	-0.0938031	0.195177	-0.1016	0.0277	0.0002497	0.0192765	--	0	0.014	1	0.9071
cg02217247	FAM171A1	Body	rs71485563	T	C	FAM171A1(dist=4492),ITGA8(dist=138168)	intergenic	10	61802	-0.0712423	0.01323	-0.12382	0.00399092	-0.0875	0.0239	0.0002525	0.0194078	--	3.2	1.033	1	0.3095
cg15880738	CD3G;CD3G	5'UTR;1stExon	rs607125	C	T	TREH(dist=66940),DDX6(dist=1174)	intergenic	11	402187	-0.0662399	0.0526541	-0.161988	0.000421557	-0.1004	0.0274	0.0002526	0.0194121	--	64.2	2.796	1	0.0945
cg13160874	THAP4;THAP4	Body;Body	rs35917093	T	C	FARP2	intronic	2	-156344	0.0798151	0.0218323	0.0978725	0.00404202	0.089	0.0243	0.0002535	0.0194642	++	0	0.138	1	0.7107
cg06088188			rs11652189	A	C	CCDC57	intronic	17	-88555	0.190792	0.000351676	0.0999739	0.226969	0.1641	0.0449	0.000254	0.0194992	++	0	0.851	1	0.3564
cg06399844			rs4074750	C	T	CCZ1B(dist=174383),MIR3683(dist=66286)	intergenic	7	8350	0.0557178	0.0010124	0.0390892	0.0879187	0.0498	0.0136	0.0002548	0.0195572	++	0	0.341	1	0.5595
cg11746996			rs17084605	C	A	LINC00550(dist=210126),LINC00383(dist=126895)	intergenic	13	210050	0.0937012	0.0037767	0.117672	0.0234135	0.1004	0.0275	0.0002554	0.0195792	++	0	0.154	1	0.6952
cg02609551	FBXO31;FBXO31	Body;Body	rs74037449	C	T	LOC101928708(dist=23851),LOC101928682(dist=21626)	intergenic	16	-86172	-0.0937306	0.00101704	-0.0636447	0.0841332	-0.0825	0.0226	0.0002567	0.0196686	--	0	0.417	1	0.5185
cg08726900	ANKRD11	5'UTR	rs28670527	C	T	SPIRE2	intronic	16	372938	0.0873098	0.0274484	0.113702	0.00315563	0.1009	0.0276	0.0002585	0.0197616	++	0	0.228	1	0.6328
cg13376199			rs78305826	A	G	DLGAP2	intronic	8	-68758	-0.0997926	0.0133914	-0.18311	0.00359958	-0.1241	0.034	0.0002586	0.0197623	--	19.6	1.243	1	0.2649
cg17914838			rs764697	G	C	DYNC1I1	intronic	7	293583	0.176313	0.00852003	0.286474	0.00732916	0.2074	0.0568	0.0002587	0.0197631	++	0	0.763	1	0.3824
cg23367392	GLI3	5'UTR	rs10229660	T	G	GLI3(dist=27406),LINC01448(dist=397112)	intergenic	7	36877	-0.0866221	0.00063041	-0.0550255	0.144095	-0.0768	0.021	0.0002607	0.019902	--	0	0.484	1	0.4865
cg12549411	B3GALT5;B3GALT5;B3GALT5;B3GALT5;B3GALT5	Body;Body;Body;Body;Body	rs2837435	T	C	DSCAM	intronic	21	461769	-0.142985	0.000649063	-0.083338	0.115166	-0.12	0.0329	0.0002611	0.0199194	--	0	0.781	1	0.3769
cg13376199			rs6558462	A	C	DLGAP2	intronic	8	15853	0.073665	0.000404252	0.0381092	0.176904	0.0611	0.0168	0.0002642	0.0200505	++	2.7	1.028	1	0.3107
cg16721359			rs186283660	A	G	LOC101927066(dist=158546),MTDH(dist=39141)	intergenic	8	6484	0.169171	0.000358089	0.0789972	0.145509	0.1302	0.0357	0.0002666	0.0201768	++	36.1	1.566	1	0.2108
cg14388049	TSPAN15	Body	rs34690134	G	A	TACR2	intronic	10	-45114	-0.169273	0.00205076	-0.139491	0.0484625	-0.1581	0.0434	0.0002673	0.020199	--	0	0.111	1	0.7393
cg08466030	BICC1	Body	rs149071801	G	C	IPMK	intronic	10	-342583	-0.133373	0.000759178	-0.0864893	0.119869	-0.1176	0.0323	0.0002674	0.020199	--	0	0.472	1	0.4923
cg20445727			rs67538566	G	C	FDX1	intronic	11	-403278	0.0331667	0.111106	0.107281	8.9225e-05	0.0603	0.0166	0.000273	0.020509	++	78.5	4.643	1	0.03118
cg21175976	BLK	Body	rs17725534	G	C	XKR6	intronic	8	-411668	-0.130258	0.000916766	-0.0876289	0.107822	-0.1157	0.0319	0.0002842	0.0211618	--	0	0.403	1	0.5257
cg02511315	SLC2A3	TSS1500	ss1388057410	T	C	#N/A	#N/A	12	10547	-0.0586388	0.0322673	-0.130942	0.00103036	-0.0818	0.0226	0.0002915	0.0215844	--	55.2	2.232	1	0.1351
cg03758697	FAM174B	3'UTR	rs386357	T	C	FAM174B	intronic	15	4997	-0.0481283	0.0021446	-0.0431413	0.053425	-0.0465	0.0128	0.0002924	0.0216292	--	0	0.033	1	0.855
cg25261377	RPP21	Body	rs6986	C	G	RPP21,TRIM39-RPP21	exonic	6	-177	-0.110197	0.0015315	-0.0870161	0.0725085	-0.1023	0.0283	0.000293	0.0216589	--	0	0.151	1	0.6975
cg17929590			rs3811445	A	G	TRIM58	exonic	1	-35231	-0.0594546	0.00044664	-0.0332762	0.234483	-0.0524	0.0145	0.0002954	0.0218106	--	0	0.64	1	0.4236
cg01569083	TNF	TSS200	rs9266071	C	T	LINC02571(dist=50206),HLA-B(dist=2032)	intergenic	6	-223669	-0.0673718	0.00837404	-0.0700366	0.0136442	-0.0686	0.019	0.0003065	0.0223433	--	0	0.005	1	0.9444
cg06595162	NCRNA00114;NCRNA00114	Body;TSS200	rs3746882	C	T	ETS2	intronic	21	41137	0.112482	0.0679821	0.252587	0.000588454	0.1703	0.0472	0.0003099	0.0224874	++	53.1	2.134	1	0.1441
cg12549411	B3GALT5;B3GALT5;B3GALT5;B3GALT5;B3GALT5	Body;Body;Body;Body;Body	rs9978637	G	A	B3GALT5	intronic	21	-7524	-0.276653	0.00414785	-0.39044	0.0237261	-0.3037	0.0842	0.0003112	0.0225688	--	0	0.331	1	0.5651
cg04293526	ITM2C;ITM2C;ITM2C	Body;Body;Body	rs12623331	G	A	SP100	intronic	2	-373449	0.0749923	0.00465062	0.0754021	0.0262153	0.0751	0.0209	0.0003195	0.0230051	++	0	0	1	0.9924
cg05180182			rs12255317	C	T	PITRM1(dist=119919),LOC105376360(dist=25935)	intergenic	10	-331803	0.0669408	0.000850046	0.0513127	0.169787	0.0634	0.0177	0.0003325	0.0234899	++	0	0.136	1	0.7126
cg02771673	PCCA;PCCA	Body;Body	rs113047791	T	C	PCCA-AS1	ncRNA_intronic	13	-14076	0.122928	0.00301873	0.156933	0.039704	0.1307	0.0364	0.0003333	0.023535	++	0	0.153	1	0.6953
cg26816748	CALD1;CALD1;CALD1	TSS1500;TSS1500;TSS1500	rs28685744	C	T	AKR1B15	intronic	7	-218607	-0.0634671	0.124615	-0.346487	3.56311e-06	-0.1297	0.0362	0.0003347	0.0236067	--	90.9	10.98	1	0.0009212
cg19053454			rs62405496	C	T	GFPT2(dist=139282),CNOT6(dist=1761)	intergenic	5	-95047	-0.0702	0.0132156	-0.11375	0.00626843	-0.084	0.0234	0.0003351	0.0236067	--	0	0.748	1	0.387
cg21370522	TNF	TSS200	rs3130639	A	G	MICB(dist=8419),MCCD1(dist=9419)	intergenic	6	-55899	-0.0942024	0.0318561	-0.16483	0.00233338	-0.1222	0.0341	0.0003381	0.0236681	--	2.6	1.027	1	0.3109
cg16373526	CTTN;CTTN	5'UTR;5'UTR	rs7949744	G	A	SHANK2	intronic	11	185885	-0.0814943	0.00170487	-0.0919261	0.0827071	-0.0835	0.0233	0.0003425	0.0239151	--	0	0.031	1	0.8597
cg21175976	BLK	Body	rs9693955	G	A	CTSB(dist=64656),DEFB136(dist=41194)	intergenic	8	368915	0.077838	0.0136164	0.116427	0.00712453	0.0912	0.0255	0.0003449	0.0240367	++	0	0.519	1	0.4711
cg24039962	C1orf9;C1orf9	Body;Body	rs10911110	T	C	DNM3	intronic	1	-390010	-0.0711827	0.0021024	-0.0667093	0.0668025	-0.0699	0.0195	0.0003453	0.0240608	--	0	0.011	1	0.9174
cg22393461	NMNAT1	5'UTR	rs3125085	C	T	RBP7	intronic	1	51013	0.117931	0.0102843	0.14747	0.0116374	0.1292	0.0361	0.000348	0.0241707	++	0	0.158	1	0.6912
cg06445016			rs75575042	T	C	CHD7	intronic	8	-59979	0.244086	0.000211452	0.0855733	0.416856	0.1996	0.0559	0.0003542	0.0244925	++	38.5	1.626	1	0.2022
cg15054288			rs2347022	A	C	LINC02825	ncRNA_intronic	12	-288354	-0.0965621	0.0100189	-0.103775	0.0131882	-0.0998	0.0279	0.0003543	0.0244925	--	0	0.016	1	0.8979
cg08466030	BICC1	Body	rs2114562	G	A	TFAM(dist=46790),BICC1(dist=66852)	intergenic	10	-131004	0.0783427	0.00233991	0.0750959	0.0613191	0.0774	0.0217	0.0003544	0.0244925	++	0	0.005	1	0.9457
cg05274316			rs2081540	A	T	PCAT29	ncRNA_intronic	15	-341086	0.151008	0.00564373	0.174489	0.0231522	0.1589	0.0445	0.0003549	0.0245116	++	0	0.062	1	0.8032
cg09490603	CYP11A1;CYP11A1;CYP11A1	1stExon;Body;5'UTR	rs2168519	T	C	CSK	intronic	15	422706	0.0595335	0.0242598	0.124079	0.00210372	0.0789	0.0221	0.0003576	0.0246398	++	44.2	1.791	1	0.1808
cg14564351	AHI1;AHI1;AHI1	Body;Body;Body	rs9483783	C	T	HBS1L(dist=25080),MYB(dist=101406)	intergenic	6	-243365	0.213361	0.00279652	0.200839	0.0507978	0.2093	0.0586	0.0003578	0.0246459	++	0	0.01	1	0.9203
cg06088188			rs11658240	G	A	FOXK2	intronic	17	232696	0.0681807	0.0855848	0.227254	0.000124291	0.1174	0.033	0.0003655	0.0249957	++	79.9	4.981	1	0.02562
cg09076339	ITPKB	Body	rs78700535	C	T	ITPKB-IT1	ncRNA_exonic	1	13206	0.160127	0.00352405	0.138021	0.0393324	0.1512	0.0424	0.0003666	0.0250592	++	0	0.065	1	0.7985
cg19037167	TLR2	5'UTR	rs78321320	A	G	SFRP2(dist=375383),DCHS2(dist=67276)	intergenic	4	479441	0.179558	0.000235932	0.0651226	0.41459	0.1484	0.0417	0.0003674	0.0251021	++	33.1	1.496	1	0.2214
cg12800915	CORO2A	5'UTR	rs16913593	T	A	CORO2A	intronic	9	-8722	0.0830981	0.00294353	0.121446	0.0409985	0.09	0.0253	0.0003701	0.0251377	++	0	0.341	1	0.5593
cg00389463	ICAM4;ICAM4;ICAM4	TSS200;TSS200;TSS200	rs4371270	A	G	S1PR5(dist=22530),ATG4D(dist=3409)	intergenic	19	253551	-0.284361	0.00161481	-0.182115	0.0694206	-0.2387	0.0671	0.0003726	0.0252762	--	0	0.575	1	0.4484
cg02511315	SLC2A3	TSS1500	ss1388065077	C	T	#N/A	#N/A	12	265298	-0.104546	0.00164795	-0.0819693	0.0890668	-0.0973	0.0274	0.000376	0.0254282	--	0	0.149	1	0.6998
cg15276815	JAKMIP3	1stExon	rs116058180	G	A	BNIP3(dist=401)	upstream	10	-122469	0.127505	0.0011368	0.109362	0.147907	0.1237	0.0348	0.0003779	0.0255134	++	0	0.045	1	0.8312
cg21175976	BLK	Body	rs3808502	T	G	MTMR9	intronic	8	-241879	0.0714587	0.00530965	0.0912867	0.0249183	0.0771	0.0217	0.0003795	0.0255585	++	0	0.17	1	0.6802
cg03758697	FAM174B	3'UTR	rs16947186	C	A	FAM174B(dist=63401),ASB9P1(dist=76308)	intergenic	15	101440	-0.0267085	0.0693678	-0.0852137	0.000184708	-0.0439	0.0124	0.0003804	0.0255983	--	78.5	4.653	1	0.03101
cg02771673	PCCA;PCCA	Body;Body	rs116473895	G	T	LINC00554(dist=39337),PCCA-DT(dist=48785)	intergenic	13	-447603	-0.126216	0.00467148	-0.168024	0.0279133	-0.1368	0.0385	0.0003831	0.0257495	--	0	0.223	1	0.6366
cg24189559	CAND2;CAND2	Body;Body	rs6796761	T	G	CAND2	intronic	3	-5958	0.135707	0.00100192	0.288584	0.120026	0.1429	0.0403	0.0003869	0.0259611	++	0	0.646	1	0.4214
cg02511315	SLC2A3	TSS1500	ss1388047643	A	T	#N/A	#N/A	12	-273927	0.120693	0.0631683	0.376546	0.000224979	0.1944	0.0548	0.0003878	0.0259674	++	77.6	4.472	1	0.03445
cg11746996			rs74089609	A	G	LINC00364(dist=1097102),LINC00550(dist=384188)	intergenic	13	-408305	0.0835044	0.00349186	0.092408	0.0434654	0.086	0.0242	0.0003897	0.0260533	++	0	0.027	1	0.8689
cg06720722	TP63;TP63;TP63	TSS200;TSS200;TSS200	rs2552361	G	T	TPRG1(dist=180609),TP63(dist=90833)	intergenic	3	-125319	0.0940581	0.000704907	0.0563776	0.202773	0.0834	0.0235	0.0003902	0.026055	++	0	0.52	1	0.4708
cg12549411	B3GALT5;B3GALT5;B3GALT5;B3GALT5;B3GALT5	Body;Body;Body;Body;Body	rs1475593	T	G	SH3BGR,WRB-SH3BGR	intronic	21	-155059	-0.0877838	0.0297325	-0.144194	0.00330385	-0.1106	0.0312	0.0003923	0.0261713	--	0	0.788	1	0.3748
cg06088188			rs116473040	G	A	SECTM1(dist=10)	upstream	17	40209	-0.121272	0.0349011	-0.280203	0.00126829	-0.1696	0.048	0.0004042	0.0267374	--	57	2.325	1	0.1273
cg07630229	ZCCHC14	Body	rs55679521	T	C	LINC02181(dist=104831),LOC101928708(dist=43293)	intergenic	16	-289710	-0.0561922	0.000662048	-0.042766	0.322273	-0.0545	0.0154	0.0004095	0.0270106	--	0	0.084	1	0.7716
cg22469897	ETFB;ETFB	TSS200;Body	rs2864914	G	T	SIGLEC14(dist=28169),SPACA6P-AS(dist=10315)	intergenic	19	320025	0.099984	0.00794708	0.128655	0.018135	0.1093	0.031	0.00042	0.02762	++	0	0.188	1	0.665
cg24721647	ACSL1	5'UTR	rs7437957	C	T	ACSL1	intronic	4	3914	0.125343	0.00744887	0.186746	0.0167425	0.1416	0.0402	0.0004226	0.0277619	++	0	0.455	1	0.5
cg24039962	C1orf9;C1orf9	Body;Body	rs72725208	C	T	C1orf105	intronic	1	-98434	0.0570363	0.071945	0.183716	0.000199118	0.094	0.0267	0.0004254	0.0279207	++	78.5	4.66	1	0.03087
cg11746996			rs1770332	T	C	LINC00364(dist=1444487),LINC00550(dist=36803)	intergenic	13	-60920	-0.0617272	0.0315098	-0.156823	0.00110887	-0.0867	0.0246	0.0004345	0.0284286	--	65.3	2.884	1	0.08948
cg19266778	PRMT8	3'UTR	rs663134	A	C	TSPAN9	intronic	12	-314802	0.0363746	0.0428223	0.13222	0.000166295	0.0562	0.016	0.0004351	0.0284509	++	83.1	5.905	1	0.01509
cg25648203	AHRR	Body	rs2721020	T	C	AHRR	intronic	5	-16246	-0.0768963	0.00191158	-0.0610062	0.0903973	-0.0718	0.0204	0.0004368	0.0285097	--	0	0.132	1	0.7163
cg06720722	TP63;TP63;TP63	TSS200;TSS200;TSS200	rs3856927	A	G	TPRG1(dist=186842),TP63(dist=84600)	intergenic	3	-119086	0.162277	0.0114479	0.260352	0.00997024	0.1905	0.0542	0.0004379	0.0285097	++	0	0.671	1	0.4126
cg23367392	GLI3	5'UTR	rs12701954	A	T	GLI3(dist=17763),LINC01448(dist=406755)	intergenic	7	27234	0.163803	0.0292853	0.276995	0.00359971	0.2073	0.059	0.0004399	0.0285815	++	0	0.872	1	0.3505
cg14388049	TSPAN15	Body	rs2033372	G	C	TSPAN15	intronic	10	495	-0.0992159	0.0662672	-0.18988	0.00136283	-0.1403	0.0399	0.0004408	0.028623	--	21.7	1.278	1	0.2583
cg26639085	LENG8	3'UTR	rs7246821	A	G	TTYH1(dist=2850),LENG8-AS1(dist=5062)	intergenic	19	-21788	-0.0602118	0.00103077	-0.0342437	0.122186	-0.0496	0.0141	0.000442	0.0286882	--	0	0.815	1	0.3666
cg19037167	TLR2	5'UTR	rs6819973	A	G	TMEM131L	intronic	4	-138981	0.0778431	0.00798126	0.0972623	0.019972	0.0843	0.024	0.0004512	0.0292161	++	0	0.145	1	0.7038
cg13329862	DDR1;DDR1	TSS1500;TSS1500	rs17189749	T	G	SFTA2(dist=4588),MUCL3(dist=4215)	intergenic	6	53659	0.100088	0.000642717	0.0543778	0.25535	0.0876	0.025	0.0004584	0.0295732	++	0	0.664	1	0.4151
cg01176826			rs4713232	G	A	ZFP57(dist=17379),HLA-F(dist=24809)	intergenic	6	-54219	0.0679091	0.611224	0.098973	0.000512692	0.0976	0.0279	0.0004589	0.0295967	++	0	0.052	1	0.8201
cg27000590	PRAGMIN	Body	rs10087493	T	C	PRAG1(dist=129608),CLDN23(dist=185890)	intergenic	8	191554	-0.0534887	0.0150579	-0.0914875	0.00717781	-0.0647	0.0185	0.0004632	0.0297821	--	0	0.879	1	0.3484
cg16230982	PDE7A;PDE7A	TSS1500;Body	rs73236725	C	T	CRH(dist=6723),LINC00967(dist=6927)	intergenic	8	395203	-0.0690645	0.0011586	-0.0637978	0.19208	-0.0682	0.0195	0.000466	0.029927	--	0	0.01	1	0.9213
cg13329862	DDR1;DDR1	TSS1500;TSS1500	rs3131057	T	C	HCG20(dist=2066),LINC00243(dist=18550)	intergenic	6	-88783	-0.0291133	0.0339366	-0.0693512	0.00140294	-0.0406	0.0116	0.0004662	0.0299311	--	59.2	2.454	1	0.1173
cg22532234	CLC	TSS1500	rs112787629	C	G	LGALS17A(dist=922)	downstream	19	-51280	-0.107959	0.00383253	-0.131277	0.0467858	-0.1136	0.0325	0.0004728	0.0302	--	0	0.095	1	0.7585
cg17291251	ARHGAP22	Body	rs7895981	G	T	ARHGAP22	intronic	10	82623	0.0912628	0.00295372	0.0895447	0.0660315	0.0908	0.026	0.0004743	0.0302782	++	0	0.001	1	0.9762
cg25261377	RPP21	Body	rs9468693	C	T	TRIM10(NM_006778:c.*1109A>G,NM_052828:c.*828A>G)	UTR3	6	-192880	-0.115429	0.00247271	-0.0935352	0.0760111	-0.1079	0.0309	0.000479	0.0305249	--	0	0.113	1	0.7365
cg05721189			rs9681152	A	T	TPRXL(dist=30004),CHCHD4(dist=16092)	intergenic	3	-170596	-0.0551118	0.00155323	-0.0446903	0.133457	-0.0525	0.015	0.0004844	0.030793	--	0	0.091	1	0.7626
cg03844894	ACTC1	Body	rs3743121	A	G	AQR(NM_014691:c.*1648T>C)	UTR3	15	60378	-0.0860124	0.00395457	-0.0670754	0.0449255	-0.0776	0.0223	0.0004915	0.0311585	--	0	0.178	1	0.6727
cg26880735			rs16951012	A	C	MIR4527HG	ncRNA_intronic	18	44936	-0.0818769	0.0455195	-0.17212	0.00166542	-0.1142	0.0328	0.0004929	0.0312337	--	42.6	1.743	1	0.1868
cg17291251	ARHGAP22	Body	rs56341087	T	C	ARHGAP22	intronic	10	44348	-0.0952252	0.0080661	-0.139588	0.0187239	-0.1071	0.0307	0.0004942	0.031298	--	0	0.409	1	0.5227
cg15054288			rs12823824	G	A	LINC02405	ncRNA_intronic	12	275060	-0.0566686	0.170004	-0.169805	0.000229595	-0.107	0.0308	0.0005008	0.0315973	--	70.1	3.342	1	0.06753
cg12549411	B3GALT5;B3GALT5;B3GALT5;B3GALT5;B3GALT5	Body;Body;Body;Body;Body	rs629432	G	A	SH3BGR(dist=54607),B3GALT5-AS1(dist=27035)	intergenic	21	-90824	0.0956152	0.0155512	0.122232	0.0114118	0.1063	0.0306	0.0005121	0.0321806	++	0	0.182	1	0.6698
cg09490603	CYP11A1;CYP11A1;CYP11A1	1stExon;Body;5'UTR	rs28464468	A	C	CCDC33	intronic	15	-99578	0.108317	0.0174454	0.20092	0.00597395	0.1342	0.0387	0.0005171	0.0324158	++	13.5	1.156	1	0.2823
cg13329862	DDR1;DDR1	TSS1500;TSS1500	rs3094694	C	T	RPP21(dist=137233),HLA-E(dist=5382)	intergenic	6	-398972	0.0608709	0.00559697	0.0695986	0.0354458	0.0635	0.0183	0.0005177	0.0324349	++	0	0.048	1	0.8261
cg27112525			rs1480380	T	C	HLA-DMB(dist=4441),HLA-DMA(dist=3149)	intergenic	6	-267768	-0.120706	0.00184796	-0.088468	0.107981	-0.11	0.0317	0.0005182	0.032457	--	0	0.229	1	0.632
cg14564351	AHI1;AHI1;AHI1	Body;Body;Body	rs6915976	A	G	LOC101928304(dist=295162),ALDH8A1(dist=82226)	intergenic	6	-488100	0.185134	0.000163504	0.043816	0.554897	0.1421	0.041	0.0005216	0.0326419	++	60.3	2.522	1	0.1123
cg17344770	C19orf71	TSS1500	rs11880819	C	T	MIR1268A	ncRNA_intronic	19	227224	-0.109068	0.00243485	-0.078617	0.0769322	-0.097	0.028	0.0005224	0.0326827	--	0	0.284	1	0.5944
cg09672452	CCPG1;MIR628;CCPG1	Body;TSS200;Body	rs596772	T	C	DNAAF4-CCPG1	ncRNA_intronic	15	92355	0.132612	0.00708706	0.114969	0.0280237	0.1243	0.0359	0.0005271	0.0328689	++	0	0.06	1	0.8061
cg15054288			rs11058806	G	A	LINC00944(dist=20026),LINC02372(dist=77206)	intergenic	12	67550	-0.0623613	0.0868718	-0.129585	0.00110617	-0.0931	0.0268	0.0005273	0.0328767	--	35.7	1.556	1	0.2123
cg25957451			rs11689767	T	C	VANGL2(dist=51634),SLAMF6(dist=4732)	intergenic	2	254516	0.0899023	0.000356701	0.0311784	0.513633	0.0771	0.0223	0.0005352	0.0332134	++	15.5	1.184	1	0.2765
cg13599549			rs731964	C	T	OR4E1(dist=376992),LOC105370401(dist=331584)	intergenic	14	179821	-0.0686212	0.0014033	-0.0634886	0.182476	-0.0678	0.0196	0.0005409	0.0334158	--	0	0.01	1	0.9217
cg00358456	LOC151162;MGAT5	TSS1500;Body	rs16830623	A	G	MGAT5(NM_001371457:c.*1857G>A,NM_002410:c.*1857G>A)	UTR3	2	1938	0.065491	0.00438527	0.0953491	0.0411198	0.0713	0.0206	0.0005439	0.0335869	++	0	0.329	1	0.5661
cg08394278	DOK3;DOK3;DOK3	TSS200;TSS1500;TSS200	rs335476	C	A	FAM193B(dist=5273),TMED9(dist=32367)	intergenic	5	49391	0.0986227	0.014901	0.135795	0.011927	0.112	0.0324	0.0005475	0.0337522	++	0	0.303	1	0.5819
cg20866121			rs55782022	G	A	AUTS2	intronic	7	-134827	0.140191	0.00293544	0.148865	0.0791838	0.1422	0.0412	0.0005551	0.0340484	++	0	0.008	1	0.9288
cg12182580			rs56778622	A	G	SNX19	intronic	11	249894	0.0510193	0.000439474	0.019976	0.484339	0.0446	0.0129	0.0005593	0.0342916	++	0	0.939	1	0.3326
cg17291251	ARHGAP22	Body	rs56342922	G	A	ARHGAP22	intronic	10	2265	-0.0722406	0.00327973	-0.066516	0.0715935	-0.0705	0.0205	0.0005691	0.0347612	--	0	0.017	1	0.8973
cg21175976	BLK	Body	rs2898295	A	G	GATA4	intronic	8	174632	-0.0747663	0.00350374	-0.0696794	0.0667441	-0.0732	0.0212	0.0005693	0.0347638	--	0	0.012	1	0.9116
cg17291251	ARHGAP22	Body	rs12413832	C	T	WDFY4	intronic	10	484997	0.0627194	0.00647634	0.0762575	0.0328515	0.0667	0.0194	0.000572	0.0348995	++	0	0.101	1	0.7502
cg09490603	CYP11A1;CYP11A1;CYP11A1	1stExon;Body;5'UTR	rs16968733	T	A	SEMA7A	exonic	15	52472	-0.112574	0.0103867	-0.154857	0.018164	-0.1257	0.0365	0.0005734	0.0349752	--	0	0.287	1	0.5921
cg13376199			rs36038225	G	A	DLGAP2	intronic	8	-51172	0.123351	0.016091	0.178734	0.0110841	0.1425	0.0414	0.0005797	0.0353005	++	0	0.405	1	0.5246
cg06895295	DAAM2	TSS200	rs3008801	C	T	DAAM2	intronic	6	21445	-0.042663	0.0746944	-0.0978497	0.00105886	-0.0642	0.0187	0.0005857	0.0355967	--	51.9	2.078	1	0.1495
cg05922265			rs62376424	C	T	PRR16	intronic	5	-183369	0.097909	0.00216006	0.109335	0.120014	0.0999	0.0291	0.0005912	0.0358763	++	0	0.022	1	0.8824
cg25508319	KCNJ5	5'UTR	rs582825	G	A	FLI1	intronic	11	-99093	-0.193649	0.000189451	-0.0467885	0.542576	-0.1477	0.043	0.0005941	0.0360173	--	60.1	2.509	1	0.1132
cg06720722	TP63;TP63;TP63	TSS200;TSS200;TSS200	rs140877671	C	T	TPRG1(dist=117200),TP63(dist=154242)	intergenic	3	-188728	0.0905748	0.0260271	0.19305	0.00342642	0.1188	0.0346	0.0006015	0.0363554	++	42.8	1.748	1	0.1861
cg17929590			rs6682306	G	A	OR2W3(dist=10035),OR2T8(dist=14452)	intergenic	1	-5076	0.0735055	0.0100389	0.12143	0.0159224	0.0852	0.0248	0.000607	0.0366323	++	0	0.685	1	0.4078
cg04464062	ZFPM1	Body	rs11866817	G	C	PIEZO1	intronic	16	243905	0.0637506	0.0495264	0.135327	0.00191926	0.0893	0.026	0.0006086	0.0367036	++	42.3	1.733	1	0.188
cg06895295	DAAM2	TSS200	rs73734920	C	G	DAAM2	intronic	6	54525	-0.0665806	0.133914	-0.187275	0.000401131	-0.1165	0.034	0.0006178	0.0371919	--	67.2	3.052	1	0.08064
cg06895295	DAAM2	TSS200	rs62402248	A	G	KIF6	intronic	6	-303403	0.0484879	0.0710223	0.118971	0.00096109	0.0737	0.0215	0.0006248	0.0375103	++	59.3	2.46	1	0.1168
cg12549411	B3GALT5;B3GALT5;B3GALT5;B3GALT5;B3GALT5	Body;Body;Body;Body;Body	rs73364038	T	C	HMGN1(dist=26648),WRB-SH3BGR(dist=4590)	intergenic	21	-285202	0.111269	0.043195	0.209234	0.00303357	0.1483	0.0434	0.0006328	0.0378817	++	16.5	1.198	1	0.2737
cg11399195	KIF1B;KIF1B	Body;Body	rs6682295	A	G	UBE4B	intronic	1	-124828	-0.0822838	0.00237854	-0.0682913	0.112881	-0.0783	0.0229	0.0006353	0.0380106	--	0	0.076	1	0.7833
cg26880735			rs74397437	T	G	ST8SIA5(dist=12542),PIAS2(dist=33623)	intergenic	18	-435288	-0.128011	0.0282518	-0.223441	0.00529943	-0.1611	0.0472	0.0006385	0.038176	--	0	0.927	1	0.3357
cg20836212	VKORC1L1	Body	rs12668005	C	T	LINC00174(dist=43626),GS1-124K5.4(dist=49598)	intergenic	7	489836	-0.0698247	0.00507225	-0.0730011	0.051205	-0.0708	0.0207	0.000642	0.0383539	--	0	0.005	1	0.9437
cg05180182			rs1043009	T	C	KLF6(NM_001300:c.*2017G>A,NM_001160125:c.*2031G>A,NM_001160124:c.*2017G>A)	UTR3	10	152959	-0.0837432	0.00388991	-0.113185	0.0614469	-0.0892	0.0262	0.0006455	0.0385158	--	0	0.192	1	0.6609
cg19266778	PRMT8	3'UTR	rs113572996	A	C	TSPAN9	intronic	12	-454853	0.069178	0.00532999	0.0903682	0.0443676	0.0741	0.0217	0.0006468	0.0385828	++	0	0.17	1	0.6798
cg11293699	FOXL2;C3orf72	TSS1500;Body	rs9883802	T	C	ESYT3	intronic	3	-486029	0.134089	0.0240632	0.351462	0.00222313	0.18	0.0528	0.0006517	0.038817	++	64.6	2.823	1	0.0929
cg15054288			rs9919769	G	A	LINC02359(dist=239493),LINC02825(dist=57367)	intergenic	12	-381313	-0.105733	0.00573488	-0.0838417	0.0423618	-0.0956	0.0281	0.000659	0.0390767	--	0	0.151	1	0.6974
cg17929590			rs57718067	A	G	OR2M4(dist=4289),OR2T33(dist=28699)	intergenic	1	332511	0.0484661	0.0348581	0.135145	0.0012289	0.0686	0.0201	0.0006604	0.0391385	++	69.7	3.301	1	0.06923
cg27000590	PRAGMIN	Body	rs60210517	T	C	MFHAS1	intronic	8	496665	0.110198	0.00119065	0.0668234	0.213583	0.0978	0.0287	0.0006644	0.0393543	++	0	0.465	1	0.4951
cg05721189			rs11128686	G	A	LSM3(dist=9025),LINC01267(dist=138304)	intergenic	3	-56434	-0.0625838	0.000951284	-0.0345892	0.26198	-0.0549	0.0161	0.0006667	0.0394799	--	0	0.598	1	0.4392
cg16643422	DLC1	Body	rs1351531	A	G	LOC102725080(dist=71109),SGCZ(dist=381160)	intergenic	8	449759	0.0843665	0.000745634	0.0429535	0.38395	0.0759	0.0223	0.0006704	0.039614	++	0	0.56	1	0.4541
cg03875496			rs6924580	C	T	ATG5(dist=21636),CRYBG1(dist=13261)	intergenic	6	459657	-0.0602157	0.0654504	-0.157641	0.000895305	-0.0916	0.0269	0.000671	0.0396382	--	65	2.858	1	0.09091
cg04101755			rs732532	A	G	PRSS22	intronic	16	-151025	-0.151524	0.0395617	-0.35726	0.00195722	-0.2111	0.0621	0.0006717	0.0396635	--	55.8	2.26	1	0.1328
cg11399195	KIF1B;KIF1B	Body;Body	rs516243	G	A	CASZ1	intronic	1	386407	-0.0729932	0.000325846	-0.0206866	0.546138	-0.0594	0.0175	0.0006752	0.0398423	--	42	1.724	1	0.1892
cg17914838			rs34454818	C	T	PDK4(dist=72799),DYNC1I1(dist=103191)	intergenic	7	117126	0.170669	0.0181019	0.30035	0.00868685	0.2076	0.0611	0.000676	0.0398423	++	0	0.918	1	0.3379
cg03875496			rs79305744	A	G	PREP(dist=521505),PRDM1(dist=161749)	intergenic	6	36788	0.103522	0.00751823	0.122993	0.0345221	0.1095	0.0322	0.0006827	0.0400649	++	0	0.078	1	0.7806
cg18599843	HHEX	Body	rs7900584	G	A	IDE(dist=4039),KIF11(dist=14996)	intergenic	10	-113103	0.0955476	0.000212598	0.0205361	0.610684	0.0738	0.0217	0.000688	0.0403543	++	59.3	2.454	1	0.1172
cg02511315	SLC2A3	TSS1500	ss1388058920	T	C	#N/A	#N/A	12	55538	-0.0705971	0.0378836	-0.138193	0.00358752	-0.0935	0.0276	0.0007145	0.041669	--	25.4	1.341	1	0.2469
cg19266778	PRMT8	3'UTR	rs7308293	A	G	PARP11(dist=11357),CCND2-AS1(dist=363962)	intergenic	12	291304	0.0395014	0.00255732	0.0368161	0.124596	0.0389	0.0115	0.0007157	0.0417279	++	0	0.01	1	0.9217
cg12596505			rs12729438	T	C	NENF(dist=48831),LINC01740(dist=50484)	intergenic	1	-421688	0.0527257	0.00128679	0.0344416	0.244114	0.0484	0.0143	0.0007244	0.0421175	++	0	0.293	1	0.5886
cg08466030	BICC1	Body	rs16913020	A	G	LINC00844(dist=60254),CCEPR(dist=112092)	intergenic	10	484847	0.056951	0.0144003	0.08537	0.0154597	0.0656	0.0194	0.0007348	0.0425698	++	0	0.453	1	0.5011
cg19037167	TLR2	5'UTR	rs62333465	A	G	SFRP2(dist=235258),DCHS2(dist=207401)	intergenic	4	339316	-0.122454	0.0169751	-0.251873	0.0075121	-0.152	0.0451	0.0007385	0.0427615	--	31.3	1.455	1	0.2277
cg02771673	PCCA;PCCA	Body;Body	rs77215816	T	C	PCCA	intronic	13	-140465	-0.118645	0.00389071	-0.129577	0.0801235	-0.1212	0.0359	0.0007424	0.0429533	--	0	0.017	1	0.8973
cg16643422	DLC1	Body	rs28412150	A	G	DLC1	intronic	8	-5322	0.0732146	0.00208933	0.0692011	0.172894	0.0725	0.0215	0.000766	0.0441498	++	0	0.005	1	0.9429
cg02771673	PCCA;PCCA	Body;Body	rs837287	G	T	PCCA	intronic	13	32317	0.0954131	0.000266589	0.0206736	0.630973	0.0752	0.0224	0.0007665	0.0441728	++	54.6	2.202	1	0.1379
cg24051242	LRP5	Body	rs312786	T	G	LRP5	intronic	11	23839	-0.151798	0.0340485	-0.234221	0.00666122	-0.1854	0.0551	0.0007691	0.0442936	--	0	0.54	1	0.4624
cg26880735			rs6507719	T	A	KATNAL2	intronic	18	-203536	-0.139639	0.000477223	-0.0503413	0.345189	-0.1075	0.032	0.0007757	0.0445625	--	44.3	1.795	1	0.1803
cg17929590			rs76746785	G	A	TRIM58	intronic	1	-47696	0.0693973	0.0271729	0.154163	0.00402788	0.0911	0.0271	0.0007794	0.0447223	++	46.3	1.861	1	0.1725
cg26880735			rs733285	G	C	MIR4527HG	ncRNA_intronic	18	153980	0.13797	0.00180435	0.0842478	0.149879	0.1184	0.0353	0.0007854	0.0449959	++	0	0.537	1	0.4638
cg23379806	FAM107B	Body	rs2400102	G	T	FAM107B(dist=28791),CDNF(dist=15557)	intergenic	10	195027	0.0933884	0.0097349	0.100832	0.0327357	0.0961	0.0287	0.0008063	0.0458392	++	0	0.016	1	0.9004
cg09672452	CCPG1;MIR628;CCPG1	Body;TSS200;Body	rs56304381	T	G	UNC13C(dist=383869),LOC105370829(dist=39439)	intergenic	15	-355730	-0.0870296	0.0283532	-0.104509	0.010826	-0.0955	0.0285	0.0008152	0.046256	--	0	0.094	1	0.7594
cg02771673	PCCA;PCCA	Body;Body	rs12172801	T	C	LINC00554(dist=12537),PCCA-DT(dist=75585)	intergenic	13	-474403	0.0820779	0.0128845	0.14622	0.0154222	0.0968	0.029	0.0008254	0.0467259	++	0	0.869	1	0.3512
cg22469897	ETFB;ETFB	TSS200;Body	rs2569441	C	T	KLK9(dist=1774),KLK10(dist=1373)	intergenic	19	-343654	0.0867317	0.00231858	0.0595363	0.13701	0.0776	0.0232	0.0008254	0.0467259	++	0	0.306	1	0.5799
cg21370522	TNF	TSS200	rs9267306	A	G	MICB-DT	ncRNA_intronic	6	-83846	-0.0907338	0.00810935	-0.0827723	0.0405255	-0.0874	0.0261	0.0008258	0.0467304	--	0	0.023	1	0.8806
cg12549411	B3GALT5;B3GALT5;B3GALT5;B3GALT5;B3GALT5	Body;Body;Body;Body;Body	rs2142123	A	G	DSCAM	intronic	21	385344	0.0798217	0.06538	0.155563	0.00263984	0.111	0.0332	0.0008284	0.0468534	++	20.6	1.26	1	0.2617
cg01916918	CLU;CLU;CLU	Body;Body;Body	rs28517329	A	G	TRIM35(NM_001304495:c.*1543C>T,NM_001362813:c.*1543C>T,NM_171982:c.*981C>T)	UTR3	8	-317113	-0.0520321	0.0414228	-0.106276	0.00358973	-0.0698	0.0209	0.000838	0.0472622	--	32.6	1.484	1	0.2232
cg08466030	BICC1	Body	rs114169748	G	C	LINC00844(dist=42780),CCEPR(dist=129566)	intergenic	10	467373	-0.113787	0.00341576	-0.0990664	0.105636	-0.1096	0.0328	0.0008412	0.0473982	--	0	0.041	1	0.8391
cg12641135			rs11259593	A	G	FAM171A1	intronic	10	265464	-0.100615	0.00154955	-0.0659142	0.23296	-0.092	0.0276	0.0008425	0.0474302	--	0	0.296	1	0.5862
cg01843768	MAD1L1;MAD1L1;MAD1L1	Body;Body;Body	rs6950595	T	C	MAD1L1	intronic	7	130761	0.0547971	0.0160164	0.0822214	0.0161996	0.0632	0.0189	0.0008465	0.0475581	++	0	0.446	1	0.5043
cg02217247	FAM171A1	Body	rs3891994	T	C	FAM171A1	intronic	10	32925	-0.100538	0.00561722	-0.104905	0.0625053	-0.1018	0.0305	0.0008473	0.0475965	--	0	0.004	1	0.948
cg01056400			rs2042135	G	A	FASTKD2(dist=65386),CPO(dist=77945)	intergenic	2	-393129	0.0579918	0.0833022	0.141009	0.00125439	0.0887	0.0266	0.0008474	0.0475965	++	56	2.273	1	0.1316
cg09490603	CYP11A1;CYP11A1;CYP11A1	1stExon;Body;5'UTR	rs10519048	C	T	ISLR(dist=503)	upstream	15	-192618	0.137002	0.00154352	0.0812685	0.204772	0.1196	0.0359	0.0008566	0.0479842	++	0	0.519	1	0.4711
cg16721359			rs58634292	T	C	LOC101927066(dist=129476),MTDH(dist=68211)	intergenic	8	-22586	0.15856	0.00247611	0.0958426	0.108957	0.1313	0.0394	0.0008609	0.0481696	++	0	0.622	1	0.4302
cg02201050			rs2905339	A	G	LOC401312(dist=14437),LOC541472(dist=45425)	intergenic	7	-39494	-0.0491455	0.0289251	-0.105989	0.0046331	-0.0642	0.0193	0.0008655	0.0483776	--	41	1.694	1	0.1931
cg21175976	BLK	Body	rs1736089	A	G	CTSB	intronic	8	284533	-0.141718	0.0205695	-0.187438	0.014891	-0.1594	0.0479	0.0008745	0.0487688	--	0	0.216	1	0.642
cg22839180			rs2453741	C	A	DRD1(dist=20436),SFXN1(dist=13942)	intergenic	5	-226076	0.106958	0.00143153	0.0656568	0.255807	0.0965	0.029	0.0008755	0.0488184	++	0	0.382	1	0.5365
cg26816748	CALD1;CALD1;CALD1	TSS1500;TSS1500;TSS1500	rs10282281	T	C	AKR1B15(dist=21834),BPGM(dist=45076)	intergenic	7	-176562	0.102535	0.00412837	0.0970214	0.0913618	0.101	0.0304	0.0008773	0.0489125	++	0	0.007	1	0.9351
cg01440934	MKNK1;MKNK1;MKNK1;MKNK1;MKNK1	Body;Body;Body;Body;Body	rs10890390	A	G	NSUN4(dist=6925),FAAH(dist=22240)	intergenic	1	-214003	-0.105833	0.0107761	-0.117208	0.0321254	-0.11	0.0331	0.0008791	0.0489942	--	0	0.027	1	0.8684
cg09935667	C12orf49	Body	rs11068214	T	C	HRK	intronic	12	135734	-0.0464612	0.00487939	-0.0951534	0.0436792	-0.0518	0.0156	0.0008901	0.0494557	--	0	0.949	1	0.3299
cg01176826			rs12661061	A	G	HLA-G(dist=1207),ZNRD1ASP(dist=1257)	intergenic	6	79579	-0.00301644	0.977981	-0.0701034	0.000734027	-0.0678	0.0204	0.0008926	0.0495639	--	0	0.364	1	0.5465
cg09502619	IFT140	Body	rs28669176	T	C	NPW(dist=335)	upstream	16	459922	0.106078	0.022804	0.134454	0.0142474	0.118	0.0355	0.000894	0.0496102	++	0	0.155	1	0.6934

## Sheet: Supplementary Table 3
Supplementary Table 3: Enriched Ingenuity Canonical Pathways identified using genes mapped by the meQTLs for cocaine-related DNA methylations.
Ingenuity Canonical Pathways	-log(p-value)	Ratio	p	FDR	Molecules
Antigen Presentation Pathway	7.33	0.205	4.67735e-08	2.02529e-05	HLA-A,HLA-B,HLA-C,HLA-DMB,HLA-DOB,HLA-DQB2,HLA-G,PSMB5
PD-1, PD-L1 cancer immunotherapy pathway	5.72	0.0943	1.90546e-06	0.000412532	CSK,HLA-A,HLA-B,HLA-C,HLA-DMB,HLA-DOB,HLA-DQB2,HLA-G,PIK3CB,TNF
Xenobiotic Metabolism AHR Signaling Pathway	4.6	0.092	2.51189e-05	0.00362549	AHRR,ALDH16A1,CYP1A1,CYP1A2,GSTA2,HDAC4,PON1,TNF
Crosstalk between Dendritic Cells and Natural Killer Cells	4.46	0.0879	3.46737e-05	0.00375343	HLA-A,HLA-B,HLA-C,HLA-G,MICA,MICB,NCR3,TNF
Th1 Pathway	4.34	0.0738	4.57088e-05	0.00395838	CD3D,CD3E,CD3G,HLA-A,HLA-B,HLA-DMB,HLA-DOB,HLA-DQB2,PIK3CB
Th2 Pathway	3.95	0.0657	0.000112202	0.00809723	CD3D,CD3E,CD3G,HLA-A,HLA-B,HLA-DMB,HLA-DOB,HLA-DQB2,PIK3CB
Glucocorticoid Receptor Signaling	3.81	0.0344	0.000154882	0.00958054	CD3D,CD3E,CD3G,GTF2H4,HLA-A,HLA-B,HLA-C,HLA-DMB,HLA-DOB,HLA-DQB2,HLA-G,PDK4,PIK3CB,POLR2A,PPARG,RAF1,SDHD,TFAM,TLR2,TNF
B Cell Development	3.49	0.114	0.000323594	0.0175145	HLA-A,HLA-B,HLA-DMB,HLA-DOB,HLA-DQB2
Th1 and Th2 Activation Pathway	3.21	0.0523	0.000616595	0.0296651	CD3D,CD3E,CD3G,HLA-A,HLA-B,HLA-DMB,HLA-DOB,HLA-DQB2,PIK3CB
Neuroprotective Role of THOP1 in Alzheimer's Disease	2.88	0.0583	0.00131826	0.0570805	HLA-A,HLA-B,HLA-C,HLA-G,IDE,PREP,PRSS22
Natural Killer Cell Signaling	2.77	0.0452	0.00169824	0.0627056	HLA-A,HLA-B,HLA-C,HLA-G,MICA,MICB,NCR3,PIK3CB,RAF1
IL-4 Signaling	2.76	0.0645	0.0017378	0.0627056	HLA-A,HLA-B,HLA-DMB,HLA-DOB,HLA-DQB2,PIK3CB
Tumor Microenvironment Pathway	2.49	0.0447	0.00323594	0.10725	FGF11,HLA-A,HLA-B,HLA-C,HLA-G,PIK3CB,RAF1,TNF
Role of OCT4 in Mammalian Embryonic Stem Cell Pluripotency	2.45	0.087	0.00354813	0.10725	AQR,ETS2,PARP1,POU5F1
Trehalose Degradation II (Trehalase)	2.43	0.286	0.00371535	0.10725	HK1,TREH
Neuroinflammation Signaling Pathway	2.36	0.0347	0.00436516	0.118132	HLA-A,HLA-B,HLA-C,HLA-DMB,HLA-DOB,HLA-DQB2,HLA-G,IDE,PIK3CB,TLR2,TNF
MSP-RON Signaling In Macrophages Pathway	2.23	0.0504	0.00588844	0.149982	HLA-DMB,HLA-DOB,HLA-DQB2,KLK9,PIK3CB,TNF
Xenobiotic Metabolism Signaling	2.17	0.0345	0.00676083	0.162636	AHRR,ALDH16A1,CYP1A1,CYP1A2,GSTA2,HDAC4,HS3ST6,PIK3CB,RAF1,TNF
Embryonic Stem Cell Differentiation into Cardiac Lineages	2.11	0.2	0.00776247	0.175978	GATA4,POU5F1
MSP-RON Signaling Pathway	2.09	0.069	0.00812831	0.175978	KLK9,PIK3CB,TLR2,TNF

## Sheet: Supplementary Table 4
Supplementary Table 4: Significant traits associated with the top index meQTLs. A total of 60 studies reached the significance level after bonferroni correction (p < 1.7e-7), which consisted of 36 phenotypes (phenotype number).
Phenotype number	Study number	PMID	Domain	Trait	SNP	P.value
1	1	30940143	Cardiovascular	High blood pressure	rs10740731	2.8e-08
	2	31427789	Cardiovascular	Vascular/heart problems diagnosed by doctor: High blood pressure	rs7173655	1.958e-09
	3	31427789	Cardiovascular	Non-cancer illness code, self-reported: hypertension	rs10740731	8.139e-10
2	4	31427789	Cardiovascular	Pulse rate (automated reading)	rs10787263	2.671e-09
3	5	30940143	Cardiovascular	Resting heart rate	rs4785958	2.1e-12
					rs56218021	3.2e-08
4	6	29403010	Immunological	Eosinophil count	rs367156	2.854e-12
					rs1034867	2.92e-12
	7	27863252	Immunological	Eosinophil count (three-way meta)	rs367156	1.427e-56
					rs1034867	7.136e-35
	8	27863252	Immunological	Eosinophil count (two-way meta)	rs367156	3.32513e-43
					rs1034867	3.94099e-24
5	9	27863252	Immunological	Eosinophil percentage of granulocytes (three-way meta)	rs367156	2.713e-46
					rs1034867	2.595e-29
	10	27863252	Immunological	Eosinophil percentage of granulocytes (two-way meta)	rs367156	8.67973e-35
					rs1034867	3.13498e-21
6	11	27863252	Immunological	Eosinophil percentage of white cells (three-way meta)	rs367156	6.552e-52
					rs1034867	2.472e-34
	12	27863252	Immunological	Eosinophil percentage of white cells (two-way meta)	rs367156	7.72964e-39
					rs1034867	4.9166e-24
7	13	27863252	Immunological	Hematocrit (three-way meta)	rs10740731	4.72e-08
	14	27863252	Immunological	Hematocrit (two-way meta)	rs10740731	6.12069e-10
8	15	27863252	Immunological	Hemoglobin concentration (two-way meta)	rs10740731	5.63832e-09
9	16	27863252	Immunological	Mean corpuscular volume (two-way meta)	rs4785958	3.34932e-08
10	17	27863252	Immunological	Neutrophil percentage of granulocytes (three-way meta)	rs367156	1.68e-32
					rs1034867	9.433e-22
	18	27863252	Immunological	Neutrophil percentage of granulocytes (two-way meta)	rs367156	2.31421e-23
					rs1034867	2.92046e-15
11	19	27863252	Immunological	Platelet distribution width (three-way meta)	rs7834638	2.364e-10
	20	27863252	Immunological	Platelet distribution width (two-way meta)	rs7834638	2.59776e-11
12	21	27863252	Immunological	Red cell distribution width (three-way meta)	rs7834638	1.916e-09
13	22	27863252	Immunological	Sum eosinophil basophil count (three-way meta)	rs367156	5.178e-43
					rs1034867	2.322e-27
	23	27863252	Immunological	Sum eosinophil basophil count (two-way meta)	rs367156	9.42486e-32
					rs1034867	1.76856e-18
14	24	31152163	Metabolic	Blood urea nitrogen	rs10740731	7.645e-11
	25	29403010	Metabolic	Blood urea nitrogen	rs10740731	4.426e-08
15	26	30124842	Metabolic	Body Mass Index	rs7834638	1.7e-13
	27	28892062	Metabolic	Body Mass Index	rs1078763	3.096e-09
	28	30239722	Metabolic	Body Mass Index	rs7834638	6.802e-13
					rs9952447	9.219e-09
	29	30239722	Metabolic	Body Mass Index (male)	rs7834638	1.77e-08
16	30	31427789	Metabolic	Hip circumference	rs4785958	2.34e-10
17	31	30664634	Metabolic	Arms-arm fat ratio (female)	rs7834638	9.242e-08
18	32	29403010	Metabolic	Uric acid	rs10740731	8.606e-16
19	33	30239722	Metabolic	Waist-hip ratio (adjusted for BMI, male)	rs4785958	6.932e-11
					rs7834638	1.512e-08
	34	30239722	Metabolic	Waist-hip ratio (adjusted for BMI)	rs4785958	1.803e-14
20	35	29891935	Ophthalmological	Open-angle glaucoma (fixed-effect model)	rs10740731	3.848e-08
	36	29891935	Ophthalmological	Open-angle glaucoma (random-effect model)	rs10740731	3.848e-08
21	37	30804565	Psychiatric	Daytime napping	rs9952447	1.691e-09
	38	31427789	Psychiatric	Nap during day	rs9952447	3.187e-24
22	39	29255261	Psychiatric	Neuroticism	rs7834638	4.62381e-11
	40	30643256	Psychiatric	Neuroticism (MA GWAMA)	rs7834638	3.41449e-10
	41	30643256	Psychiatric	Neuroticism (univariate)	rs7834638	1.0155e-10
23	42	30804560	Respiratory	FEV1/FVC ratio	rs4785958	4.02e-08
24	43	28869591	Skeletal	Estimated BMD	rs7834638	1.6e-10
	44	30598549	Skeletal	Estimated bone mineral density from heel ultrasounds	rs7834638	2.3e-23
					rs10740731	1.8e-17
					rs4785958	9e-11
	45	30048462	Skeletal	Heel bone mineral density	rs7834638	4.5e-27
					rs10740731	4.4e-21
					rs4785958	3e-09
25	46	30124842	Skeletal	Height	rs4785958	1.6e-15
	47	31427789	Skeletal	Comparative height size at age 10	rs1078763	3.042e-09
26	48	31427789	Skeletal	Sitting height	rs4785958	7.78e-28
27	49	31427789	Dermatological	Male-specific factors - Hair/balding pattern: Pattern 2	rs2760310	6.601e-10
	50	31427789	Dermatological	Male-specific factors - Hair/balding pattern: Pattern 3	rs2760310	4.868e-11
28	51	27225129	Environment	Educational attainment	rs9952447	2.176e-08
29	52	31427789	Nutritional	Coffee intake	rs7173655	3.154e-18
30	53	31427789	Nutritional	Fresh fruit intake	rs9952447	2.33e-10
31	54	31427789	Nutritional	Hot drink temperature	rs9952447	1.256e-09
					rs7173655	5.091e-09
32	55	31427789	Nutritional	Tea intake	rs7173655	1.395e-13
33	56	28436984	Reproduction	Age at menarche	rs9952447	8.97e-25
	57	31427789	Reproduction	Age when periods started (menarche) (female)	rs9952447	1.218e-22
34	58	BioRxiv: https://doi.org/10.1101/261081	Reproduction	Number of sexual partners	rs7834638	1.755e-08
35	59	31427789	Activities	Age started wearing glasses or contact lenses	rs10740731	6.255e-08
36	60	31427789	Activities	Facial ageing	rs7173655	7.418e-08

## Sheet: Supplementary Table 5
Supplementary Table 5: meQTLs trait enrichment using associates downloaded from GWAS Catalog (https://www.ebi.ac.uk/gwas/). MeQTLs for cocaine-related DNA methylations were used.
trait	OR	p	CI_l	CI_u	PUBMEDID	Ancestry	FIRST AUTHOR	DATE	JOURNAL	LINK
BMI-adjusted hip circumference	2.73416	0.000101492	1.65047	4.28548	25673412	European ancestry	Shungin D	2015-02-12	Nature	www.ncbi.nlm.nih.gov/pubmed/25673412
uric acid measurement	8.47898	0.000528321	2.57315	22.0036	27668658	European ancestry	Iotchkova V	2016-11-01	Nat Genet	www.ncbi.nlm.nih.gov/pubmed/27668658
refractive error	11.0621	0.000810572	2.73715	33.3082	32352494	European ancestry	Han X	2020-04-30	JAMA Ophthalmol	www.ncbi.nlm.nih.gov/pubmed/32352494
mucocutaneous lymph node syndrome	17.52	0.00126297	3.04995	70.2424	28886140	East Asian	Kwon YC	2017-09-08	PLoS One	www.ncbi.nlm.nih.gov/pubmed/28886140
BMI-adjusted waist-hip ratio	2.26701	0.0014625	1.351	3.58567	28443625	European, African American, Indian Asian, Filipino, and Hispanic/Latino ancestry	Justice AE	2017-04-26	Nat Commun	www.ncbi.nlm.nih.gov/pubmed/28443625
gastroesophageal reflux disease	35.0325	0.00336011	2.92553	305.071	31527586	European and unknown ancestry	An J	2019-09-16	Nat Commun	www.ncbi.nlm.nih.gov/pubmed/31527586
neuroticism measurement	3.64343	0.00428429	1.42806	7.79064	29292387	European ancestry	Turley P	2018-01-01	Nat Genet	www.ncbi.nlm.nih.gov/pubmed/29292387
perceived unattractiveness to mosquitos measurement	21.0276	0.00688259	2.00122	128.39	28199695	European ancestry	Jones AV	2017-04-01	Hum Mol Genet	www.ncbi.nlm.nih.gov/pubmed/28199695
glaucoma	17.5175	0.00906345	1.72875	97.9491	31959993	British ancestry	Craig JE	2020-01-20	Nat Genet	www.ncbi.nlm.nih.gov/pubmed/31959993
insomnia, daytime rest measurement	17.5175	0.00906345	1.72875	97.9491	28604731	European ancestry	Hammerschlag AR	2017-06-12	Nat Genet	www.ncbi.nlm.nih.gov/pubmed/28604731
cerebellar volume measurement	22.8391	0.0186791	1.34707	178.184	35079123	European ancestry	Chambers T	2022-01-25	Mol Psychiatry	www.ncbi.nlm.nih.gov/pubmed/35079123
essential hypertension, age at diagnosis	34.0916	0.0186791	1.34707	307.027	32589924	British ancestry	Bi W	2020-06-23	Am J Hum Genet	www.ncbi.nlm.nih.gov/pubmed/32589924
heel bone mineral density	2.8672	0.0221342	1.02954	6.44534	28869591	European ancestry	Kemp JP	2017-09-04	Nat Genet	www.ncbi.nlm.nih.gov/pubmed/28869591
age at diagnosis, type 1 diabetes mellitus	9.55443	0.0237342	1.02883	43.7887	33179336	European ancestry	Syreeni A	2020-11-11	J Intern Med	www.ncbi.nlm.nih.gov/pubmed/33179336
systolic blood pressure x alcohol consumption interaction	9.55443	0.0237342	1.02883	43.7887	29912962	European, African American, Asian, and Hispanic/Latino ancestry	Feitosa MF	2018-06-18	PLoS One	www.ncbi.nlm.nih.gov/pubmed/29912962
eosinophil count	2.53779	0.0247581	1.00211	5.36714	28158719	Hispanic/Latino American ancestry	Jain D	2017-02-01	Hum Mol Genet	www.ncbi.nlm.nih.gov/pubmed/28158719

## Sheet: Supplementary Table 6
Supplementary Table 6: Candidate CpG sites for cocaine use frequency (high frequency users VS low frequency users).
probe	CHR	Effect	StdErr	P.value	UCSC_REFGENE_NAME	UCSC_REFGENE_ACCESSION	UCSC_REFGENE_GROUP	UCSC_CPG_ISLANDS_NAME	RELATION_TO_UCSC_CPG_ISLAND
cg12233418	18	-0.1168	0.0217609	4.00267e-07	CTDP1;CTDP1	NM_048368;NM_004715	Body;Body	chr18:77493154-77493658	Island
cg12366279	15	-0.144578	0.0270386	4.38238e-07	WDR61	NM_025234	Body
cg05026658	7	-0.30022	0.0570942	7.21821e-07	DPY19L2P2;DPY19L2P2	NR_027768;NR_003561	Body;Body	chr7:102920309-102921514	N_Shelf
cg05591235	1	-0.178674	0.0364283	2.99492e-06	ACOT7;ACOT7;ACOT7;ACOT7	NM_181864;NM_181865;NM_007274;NM_181866	Body;Body;Body;Body
cg09445799	16	-0.186911	0.0383146	3.34967e-06	NFATC2IP	NM_032815	Body
cg24466241	1	-0.182787	0.0375408	3.48361e-06	ZYG11A	NM_001004339	Body	chr1:53308294-53309262	Island
cg05773155	1	-0.0875032	0.0180924	3.99555e-06	LMOD1	NM_012134	Body
cg27029744	16	-0.193553	0.0402029	4.38279e-06	MSLNL	NM_001025190	Body	chr16:832827-833042	N_Shore
cg10710306	1	0.429085	0.0891404	4.39768e-06	NFYC;NFYC;LOC100130557;NFYC;NFYC;NFYC	NM_014223;NM_001142590;NR_024567;NM_001142588;NM_001142589;NM_001142587	5'UTR;5'UTR;TSS1500;5'UTR;5'UTR;5'UTR	chr1:41157162-41157975	S_Shore
cg10703826	1	0.219775	0.0457657	4.61266e-06	TBX15;TBX15	NM_152380;NM_152380	1stExon;5'UTR	chr1:119531991-119532196	Island
cg18311633	2	0.1435	0.0300452	5.1427e-06	GALNT13	NM_052917	3'UTR
cg15765813	14	0.112872	0.0236576	5.25261e-06				chr14:100196443-100197077	Island
cg20385216	5	-0.224522	0.0473091	5.83316e-06	PDLIM4;PDLIM4	NM_003687;NM_001131027	Body;Body	chr5:131607018-131607889	Island
cg19176072	10	-0.153301	0.0323299	5.93246e-06	ADAM8;ADAM8;ADAM8	NM_001164490;NM_001109;NM_001164489	Body;Body;Body	chr10:135083739-135083962	Island
cg04704198	11	-0.356906	0.0762157	7.56963e-06
cg17051239	2	0.11386	0.0244514	8.43264e-06	CCDC121;CCDC121;GPN1;GPN1;CCDC121;GPN1	NM_001142682;NM_024584;NM_001145047;NM_001145049;NM_001142683;NM_001145048	Body;Body;TSS1500;TSS1500;Body;TSS1500
cg26434400	6	-0.122552	0.0265245	9.7811e-06	SLC44A4	NM_025257	Body	chr6:31830299-31830948	S_Shelf
cg01002560	7	-0.219508	0.0476125	1.01902e-05	ISPD;ISPD	NM_001101426;NM_001101417	1stExon;1stExon	chr7:16460778-16461265	Island
cg20256498	19	-0.105402	0.0230341	1.17212e-05	CRTC1;CRTC1	NM_015321;NM_001098482	Body;Body	chr19:18830507-18830742	S_Shelf
cg00876541	19	-0.713871	0.156433	1.23306e-05	MIR1181;CDC37	NR_031592;NM_007065	TSS1500;TSS1500	chr19:10513990-10515616	Island
cg21650422	2	-0.719088	0.157746	1.25789e-05	EPC2	NM_015630	1stExon	chr2:149401671-149403498	Island
cg00524577	19	-0.253067	0.0556275	1.32344e-05	ZNF763	NM_001012753	Body	chr19:12076029-12076366	S_Shelf
cg03140978	1	-0.133064	0.0293225	1.36697e-05	C1orf201	NM_178122	TSS200
cg08709672	1	0.155626	0.0343274	1.39124e-05	AVPR1B;AVPR1B	NM_000707;NM_000707	5'UTR;1stExon	chr1:206223537-206224028	S_Shore
cg13457841	9	0.188021	0.0415425	1.4345e-05
cg21285056	1	0.138944	0.0307188	1.45149e-05	PLCH2	NM_014638	TSS200	chr1:2409757-2410049	N_Shelf
cg12449931	6	0.296116	0.0655258	1.47503e-05	TUBB	NM_178014	Body	chr6:30688624-30689530	Island
cg17946284	3	-0.117404	0.0262061	1.72552e-05	GXYLT2	NM_001080393	TSS1500
cg05144147	10	-0.249243	0.0557096	1.76804e-05	IL15RA;IL15RA	NM_002189;NM_172200	Body;5'UTR	chr10:6018944-6020073	Island
cg06152856	20	0.292816	0.0657879	1.93872e-05	COL9A3	NM_001853	Body	chr20:61455418-61455747	S_Shore
cg26424147	2	0.164952	0.0371249	1.99939e-05				chr2:43054714-43055298	S_Shore
cg17164905	1	0.19686	0.0444064	2.08097e-05	AHDC1	NM_001029882	TSS1500	chr1:27929705-27930866	S_Shore
cg11828108	10	-0.156328	0.0352856	2.10411e-05	PITX3	NM_005029	TSS200	chr10:104000254-104001741	Island
cg15574301	5	-0.398722	0.0902479	2.20936e-05	PDLIM4;PDLIM4	NM_003687;NM_001131027	Body;Body	chr5:131607018-131607889	Island
cg17940694	15	-0.0713546	0.0162431	2.44116e-05	DISP2	NM_033510	Body	chr15:40659971-40660899	N_Shelf
cg13260377	6	-0.172219	0.0392571	2.49939e-05	BAT2	NM_080686	Body	chr6:31587779-31589024	S_Shelf
cg04437922	1	-0.139269	0.0317646	2.5245e-05	CDK11B;CDK11B;CDK11B;CDK11B;CDK11B;CDK11B	NM_033493;NM_033489;NM_033486;NM_033488;NM_033492;NM_033487	Body;Body;Body;Body;Body;5'UTR	chr1:1631086-1633226	N_Shelf
cg19683608	10	0.144224	0.0329559	2.60699e-05	C10orf108;C10orf108;DIP2C	NR_027152;NR_027151;NM_014974	TSS1500;TSS1500;Body
cg10339593	19	0.156357	0.0357576	2.64403e-05	SNAR-C4	NR_024218	TSS200
cg26353862	11	0.174303	0.0398983	2.68625e-05	SBF2	NM_030962	1stExon	chr11:10315279-10315933	Island
cg08577741	2	-0.222982	0.0511968	2.83063e-05
cg19852264	19	-0.104235	0.0239367	2.83947e-05	ATG4D;MIR1238	NM_032885;NR_031603	Body;TSS200
cg18109485	11	-0.303696	0.070086	3.08869e-05	HEPHL1;HEPHL1	NM_001098672;NM_001098672	5'UTR;1stExon
cg12873454	1	0.125859	0.0291638	3.30918e-05	KIAA1026;KIAA1026	NM_015209;NM_201628	TSS1500;TSS1500	chr1:14924610-14925993	Island
cg07805952	17	-0.096133	0.0223126	3.40263e-05	THRA;THRA	NM_003250;NM_199334	Body;3'UTR	chr17:38249260-38249603	N_Shelf
cg16988129	6	-0.179139	0.0416374	3.48493e-05	CCND3;CCND3;CCND3;CCND3	NM_001136017;NM_001136125;NM_001136126;NM_001760	5'UTR;TSS200;5'UTR;TSS200	chr6:41908745-41909711	Island
cg15612945	2	-0.171827	0.0397521	3.49395e-05	VPS54;VPS54	NM_016516;NM_001005739	5'UTR;5'UTR	chr2:64245934-64246893	N_Shelf
cg10632395	6	0.125628	0.0292584	3.60422e-05	OLIG3	NM_175747	TSS200	chr6:137816474-137817223	N_Shore
cg27267242	1	-0.0957824	0.022337	3.68467e-05
cg24833425	1	-0.247344	0.0577819	3.79269e-05	TTF2	NM_003594	TSS1500	chr1:117602388-117603270	Island
cg16923991	15	-0.14154	0.0331016	3.86269e-05	HERC1	NM_003922	Body
cg23370213	8	0.179602	0.0420133	3.87868e-05	SLC7A2	NM_001008539	5'UTR	chr8:17354321-17355250	Island
cg26967526	14	-0.119631	0.0279918	3.89531e-05	BAZ1A;BAZ1A	NM_182648;NM_013448	TSS1500;TSS1500	chr14:35342845-35344526	S_Shore
cg25925006	12	0.217018	0.0508006	3.92274e-05	SOX5;SOX5	NM_152989;NM_006940	5'UTR;TSS200
cg07368062	3	-0.109202	0.025563	3.92436e-05	LRRC15;LRRC15	NM_130830;NM_001135057	Body;Body
cg14555045	12	0.175215	0.0410318	3.94938e-05
cg08504049	19	0.122519	0.0286949	3.957e-05	ZNF264;ZNF264	NM_003417;NM_003417	5'UTR;1stExon	chr19:57702696-57703425	Island
cg17525418	2	-0.163582	0.0383361	3.99833e-05	ACTR2;ACTR2	NM_005722;NM_001005386	Body;Body
cg02032449	15	-0.098741	0.0231665	4.0739e-05	C15orf17	NM_020447	Body	chr15:75198639-75199494	N_Shore
cg23758687	13	-0.262777	0.0617307	4.16024e-05				chr13:112997192-112997717	N_Shore
cg04803316	11	0.104394	0.0245297	4.17663e-05	MS4A13;MS4A13;MS4A13;MS4A13	NM_001012417;NM_001012417;NM_001100909;NM_001100909	5'UTR;1stExon;5'UTR;1stExon	chr11:60282783-60283045	Island
cg16511494	1	-0.109855	0.0258206	4.19731e-05	LAMB3;LAMB3;LAMB3	NM_001127641;NM_000228;NM_001017402	3'UTR;3'UTR;3'UTR
cg07044548	8	0.132524	0.031172	4.24898e-05	LGI3	NM_139278	Body
cg15867717	15	0.119823	0.0282037	4.29698e-05	ATPBD4;ATPBD4	NM_080650;NM_001141972	TSS200;TSS200	chr15:35838126-35838515	Island
cg19464037	17	-0.166761	0.0392997	4.3838e-05
cg25499012	5	0.16144	0.0380765	4.44239e-05	FAM172A;FAM172A;POU5F2;FAM172A;FAM172A	NR_028080;NM_032042;NM_153216;NM_001163418;NM_001163417	Body;Body;1stExon;Body;Body
cg04540711	6	-0.621754	0.146465	4.47567e-05
cg13351141	3	-0.181699	0.042877	4.48044e-05				chr3:150802996-150805168	N_Shore
cg03222066	11	0.181224	0.0427716	4.4918e-05	ABCG4;ABCG4	NM_001142505;NM_022169	TSS1500;TSS1500	chr11:119019643-119020887	N_Shore
cg17514654	1	0.260822	0.0615911	4.5316e-05	MYCL1;MYCL1;MYCL1	NM_005376;NM_001033081;NM_001033082	TSS1500;TSS1500;TSS1500	chr1:40366595-40368213	Island
cg15598609	8	-0.150542	0.0355615	4.55707e-05				chr8:102236153-102236949	S_Shelf
cg14605590	9	0.147639	0.0349073	4.62488e-05	LOC100128076	NR_015444	Body	chr9:94903572-94903827	N_Shelf
cg01028379	7	-0.149104	0.0352905	4.70465e-05	FOXK1	NM_001037165	Body	chr7:4798529-4799281	N_Shore
cg09507771	1	0.723514	0.171421	4.78446e-05	NBPF1	NM_017940	5'UTR	chr1:16939456-16940454	Island
cg09816096	19	-0.143872	0.034119	4.85686e-05	PTPRS;PTPRS;PTPRS;PTPRS	NM_130855;NM_002850;NM_130854;NM_130853	Body;Body;Body;Body	chr19:5222662-5223351	Island
cg26513304	5	0.139683	0.0331408	4.89322e-05	KCNIP1	NM_001034838	1stExon
cg03114584	4	0.12021	0.0285289	4.91637e-05				chr4:1534542-1534987	N_Shore
cg19314992	11	0.163904	0.0389378	4.99728e-05	ACER3	NM_018367	Body
cg22038027	8	0.124952	0.0297754	5.25154e-05	TRAPPC9;TRAPPC9	NM_001160372;NM_031466	Body;Body
cg23075026	2	-0.109775	0.0261691	5.28438e-05
cg19216211	8	0.130158	0.0310331	5.29845e-05	C8orf58	NM_001013842	TSS1500	chr8:22456091-22456508	N_Shore
cg04150639	8	-0.0787419	0.0187828	5.33771e-05	PTP4A3;PTP4A3	NM_032611;NM_007079	3'UTR;3'UTR	chr8:142439683-142440547	S_Shore
cg04049800	1	0.150554	0.0359202	5.35628e-05	C1orf57;C1orf57	NM_032324;NM_032324	5'UTR;1stExon	chr1:233086191-233086595	Island
cg25312822	12	0.141939	0.033866	5.35927e-05	AACS	NM_023928	Body
cg26403171	5	0.151355	0.0361345	5.41163e-05
cg24431667	11	-0.1551	0.0370767	5.52558e-05	IGF2AS;INS-IGF2;IGF2;IGF2AS;IGF2	NR_028044;NR_003512;NM_001007139;NR_028043;NM_001127598	Body;Body;5'UTR;Body;TSS200	chr11:2158951-2162484	Island
cg03438558	8	-0.135909	0.0325009	5.55818e-05	XKR6	NM_173683	Body
cg24586376	7	-0.194897	0.0466114	5.56619e-05	ADAP1	NM_006869	Body
cg25444236	13	-0.155532	0.0372045	5.58402e-05	DNAJC3	NM_006260	Body	chr13:96328868-96329946	Island
cg09675604	7	0.136469	0.0326495	5.59853e-05	LAMB1	NM_002291	Body
cg05195756	6	-0.349193	0.0836484	5.71252e-05	MAP3K7;MAP3K7;MAP3K7;MAP3K7;MAP3K7;MAP3K7;MAP3K7;MAP3K7	NM_145333;NM_003188;NM_145332;NM_145332;NM_003188;NM_145331;NM_145331;NM_145333	5'UTR;5'UTR;5'UTR;1stExon;1stExon;1stExon;5'UTR;1stExon	chr6:91296358-91297081	Island
cg24293689	1	0.137631	0.0329775	5.73591e-05	CASZ1;CASZ1	NM_017766;NM_001079843	Body;Body
cg22657351	2	-0.118073	0.028315	5.81285e-05	MARCO	NM_006770	Body
cg13424870	17	-0.143855	0.0345561	5.97144e-05	SLC16A5	NM_004695	TSS1500	chr17:73083866-73084495	N_Shore
cg06583921	3	0.235225	0.0565129	5.98566e-05
cg09650414	2	-1.18827	0.279943	6.19562e-05	ARL6IP6;ARL6IP6;PRPF40A	NR_024526;NM_152522;NM_017892	TSS200;TSS200;TSS1500	chr2:153573743-153575553	Island
cg08370077	16	0.216817	0.0522189	6.2244e-05	GNG13	NM_016541	TSS1500	chr16:850227-850806	S_Shore
cg03939612	17	-0.592541	0.142772	6.268e-05	C17orf103	NM_152914	TSS200
cg25866212	13	0.149843	0.0361261	6.32764e-05	GPC6	NM_005708	Body
cg22515885	2	0.162386	0.0392216	6.51208e-05				chr2:1571951-1573123	S_Shore
cg18596621	17	-0.280852	0.0678756	6.57411e-05	PITPNC1;PITPNC1	NM_181671;NM_012417	Body;Body
cg10836855	8	0.144003	0.0348307	6.6589e-05	MSR1;MSR1;MSR1	NM_138716;NM_002445;NM_138715	TSS1500;TSS1500;TSS1500
cg00658151	1	0.182132	0.0440948	6.75857e-05	SDC3	NM_014654	Body
cg04081145	16	-0.0896318	0.0217009	6.76212e-05	BANP;BANP	NM_017869;NM_079837	Body;Body	chr16:88052773-88053340	S_Shore
cg19379572	12	0.144403	0.0349716	6.79279e-05	PRICKLE1;PRICKLE1;PRICKLE1;PRICKLE1	NM_153026;NM_001144881;NM_001144882;NM_001144883	5'UTR;5'UTR;5'UTR;5'UTR	chr12:42876654-42878193	N_Shore
cg05184636	16	-0.184587	0.0447347	6.86738e-05	ZKSCAN2;ZKSCAN2	NM_001012981;NM_001012981	1stExon;5'UTR	chr16:25268786-25269728	N_Shore
cg07452777	3	-0.228176	0.0553379	6.94466e-05	PRR23A	NM_001134659	TSS200	chr3:138724325-138725446	Island
cg14144305	11	0.109148	0.0264791	6.97866e-05	ALX4	NM_021926	Body	chr11:44325657-44326517	Island
cg08307612	20	-0.500339	0.121467	7.05574e-05	DNAJC5	NM_025219	5'UTR	chr20:62525796-62526638	S_Shore
cg19918623	7	-0.110431	0.0268282	7.13382e-05	CHCHD3	NM_017812	Body
cg18756179	19	0.936129	0.22755	7.19616e-05	FLJ26850	NR_027257	Body	chr19:50554012-50554492	S_Shore
cg20984170	6	0.161643	0.0393661	7.41204e-05	RXRB	NM_021976	Body	chr6:33167885-33168715	N_Shelf
cg12475182	6	0.148589	0.0361906	7.42345e-05	GTF2H4	NM_001517	5'UTR	chr6:30875642-30875957	S_Shore
cg01857748	14	0.168985	0.0411607	7.4301e-05	SLC25A21;SLC25A21	NM_030631;NM_001171170	Body;Body
cg16945098	5	-0.127799	0.0311988	7.69405e-05				chr5:139125902-139127711	Island
cg10804363	20	-0.117649	0.02874	7.77336e-05	SAMHD1	NM_015474	TSS200	chr20:35579337-35580451	Island
cg26337695	2	0.212689	0.0520146	7.90784e-05				chr2:241293841-241294408	N_Shelf
cg16903811	22	0.223093	0.0546651	8.14835e-05				chr22:21319178-21319912	N_Shelf
cg22531183	19	1.35895	0.333147	8.20848e-05	FLJ26850	NR_027257	Body	chr19:50554012-50554492	Island
cg05709782	20	-0.102832	0.0252186	8.25538e-05				chr20:48960164-48960373	Island
cg24744468	14	-0.237452	0.0582403	8.2716e-05				chr14:50328810-50329046	Island
cg13365022	18	-0.471723	0.115758	8.33472e-05	MC4R;MC4R	NM_005912;NM_005912	1stExon;5'UTR
cg03329019	1	0.156825	0.0384918	8.3616e-05				chr1:221051966-221053673	N_Shore
cg07911353	7	-0.13706	0.033648	8.38983e-05	KIAA1549;KIAA1549	NM_001164665;NM_020910	Body;Body
cg13567282	6	-0.106982	0.0262772	8.45513e-05	MAP3K7IP2	NM_015093	5'UTR
cg01673669	15	0.247744	0.0608517	8.45548e-05				chr15:60296135-60298520	S_Shore
cg18282619	8	-0.208365	0.0511818	8.46171e-05	ZNF706;ZNF706;ZNF706	NM_001042510;NM_001042511;NM_016096	5'UTR;5'UTR;5'UTR	chr8:102217317-102218461	N_Shore
cg21634218	19	0.531812	0.130844	8.67473e-05	FLJ26850	NR_027257	TSS1500	chr19:50554012-50554492	N_Shore
cg02158978	12	-0.150946	0.0371509	8.7212e-05	FBRSL1	NM_001142641	Body	chr12:133135293-133135722	N_Shore
cg06190759	16	0.215252	0.0530223	8.83315e-05				chr16:71756949-71758166	Island
cg16297435	6	-0.128073	0.0315503	8.84432e-05	KLC4;KLC4;KLC4;KLC4;KLC4;MRPL2	NM_201522;NM_201521;NM_201522;NM_138343;NM_201523;NM_015950	5'UTR;5'UTR;1stExon;5'UTR;Body;TSS1500	chr6:43026939-43027841	S_Shore
cg27268513	11	-0.154903	0.0381675	8.87108e-05	WEE1;WEE1	NM_001143976;NM_003390	TSS200;Body	chr11:9594346-9596536	Island
cg14110031	5	-0.13784	0.0340173	9.08865e-05
cg10355708	8	-0.133469	0.0329421	9.10345e-05	ADCK5	NM_174922	3'UTR	chr8:145616814-145619875	Island
cg21931103	2	-0.328357	0.0810752	9.15821e-05	LIPT1;LIPT1;LIPT1;LIPT1;LIPT1;LIPT1;LIPT1;LIPT1;LIPT1;LIPT1;TSGA10	NM_145197;NM_145199;NM_145199;NM_145198;NM_145196;NM_145198;NM_015929;NM_015929;NM_145197;NM_145196;NM_025244	5'UTR;1stExon;5'UTR;1stExon;5'UTR;5'UTR;1stExon;5'UTR;1stExon;1stExon;TSS1500	chr2:99771109-99771637	Island
cg21002146	14	0.201903	0.0499158	9.33736e-05	TC2N;TC2N;TC2N	NM_152332;NM_001128596;NM_001128595	TSS1500;5'UTR;TSS1500	chr14:92302201-92303078	S_Shore
cg18912906	18	0.079163	0.0195779	9.38611e-05				chr18:76322675-76323015	S_Shelf
cg10444281	14	-0.096634	0.0238993	9.38959e-05	JDP2;JDP2;JDP2	NM_001135048;NM_130469;NM_001135047	5'UTR;5'UTR;5'UTR	chr14:75894308-75895469	Island
cg07775813	15	-0.316026	0.0782617	9.57863e-05	MIR548H4;NOX5;SPESP1	NR_031680;NM_024505;NM_145658	Body;5'UTR;Body	chr15:69222589-69223380	Island
cg07156814	4	-0.148821	0.0368814	9.68456e-05	KIT;KIT	NM_000222;NM_001093772	Body;Body
cg14500932	9	-0.121688	0.0301841	9.81551e-05	DENND1A;DENND1A	NM_024820;NM_020946	Body;Body

## Sheet: Supplementary Table 7
Supplementary Table 7: MeQTLs (FDR < 0.05) for cocaine use frequency-related DNA methylations after meta-analysis to combine results for the 450K and EPIC cohorts (Ntotal = 293) and clumping.
probe	Nearest gene (CpG)	Position to gene (CpG)	SNP	Effect allele	Ref allele	Nearest gene (SNP)	Position to gene (SNP)	CHR	distance_bp	450K		EPIC		Meta
										Effect size	p	Effect size	p	Effect	StdErr	P.value	fdr	Direction	HetISq	HetChiSq	HetDf	HetPVal
cg22531183	FLJ26850	Body	rs73932271	G	A	VRK3	intronic	19	-60916	2.95044	1.88838e-55	2.57009	4.01785e-25	2.8117	0.1499	1.754e-78	1.2915e-74	++	33	1.491	1	0.222
cg18756179	FLJ26850	Body	rs73932271	G	A	VRK3	intronic	19	-60975	1.95124	1.39792e-48	1.72879	9.19256e-25	1.8655	0.1044	2.347e-71	1.44595e-68	++	6.9	1.074	1	0.3
cg21634218	FLJ26850	TSS1500	rs73932271	G	A	VRK3	intronic	19	-60164	1.10813	2.58457e-45	1.11	8.77777e-26	1.1088	0.063	2.422e-69	9.99694e-67	++	0	0	1	0.9887
cg04540711			rs9472532	A	C	RUNX2(dist=86526),CLIC5(dist=260848)	intergenic	6	6612	-0.797886	2.09957e-28	-1.01193	3.76302e-27	-0.8775	0.0572	4.002e-53	7.50953e-51	--	69.4	3.272	1	0.07048
cg19314992	ACER3	Body	rs7119233	A	G	TSKU(dist=56745),ACER3(dist=6019)	intergenic	11	-48536	0.210795	1.99872e-19	0.269625	1.99832e-12	0.2268	0.02	6.75e-30	1.17005e-27	++	41.7	1.717	1	0.1901
cg18109485	HEPHL1;HEPHL1	5'UTR;1stExon	rs2511403	G	A	HEPHL1(dist=12)	upstream	11	118	-0.251452	1.39118e-12	-0.23263	6.02365e-11	-0.2421	0.0251	5.588e-22	9.25034e-20	--	0	0.14	1	0.7079
cg00524577	ZNF763	Body	rs279146	C	T	ZNF763(dist=2071),ZNF433-AS1(dist=4930)	intergenic	19	13381	-0.216063	5.25979e-08	-0.192645	2.36959e-07	-0.2036	0.0272	6.752e-14	9.9229e-12	--	0	0.185	1	0.6672
cg04437922	CDK11B;CDK11B;CDK11B;CDK11B;CDK11B;CDK11B	Body;Body;Body;Body;Body;5'UTR	rs1973906	T	C	SLC35E2A(dist=3513),NADK(dist=1720)	intergenic	1	52702	-0.100054	0.000397079	-0.272387	7.78933e-14	-0.1647	0.0223	1.606e-13	2.3274e-11	--	92.8	13.968	1	0.000186
cg06583921			rs73891030	A	G	OPA1(dist=87494),LINC02038(dist=55523)	intergenic	3	7743	0.3358	1.43118e-08	0.400538	2.54979e-06	0.3569	0.0486	2.127e-13	3.07175e-11	++	0	0.39	1	0.5325
cg08709672	AVPR1B;AVPR1B	5'UTR;1stExon	rs28694676	T	C	RHEX	intronic	1	33583	0.141257	3.02166e-06	0.149017	3.17879e-06	0.1449	0.022	4.289e-11	6.02024e-09	++	0	0.031	1	0.8601
cg02158978	FBRSL1	Body	rs2875247	T	C	FBRSL1	intronic	12	-5102	0.112394	1.97707e-06	0.138844	4.79398e-05	0.121	0.0194	4.843e-10	6.64863e-08	++	0	0.406	1	0.5242
cg19216211	C8orf58	TSS1500	rs11783129	A	G	PDLIM2(NM_176871:c.*1264G>A)	UTR3	8	-2560	0.120111	6.22234e-07	0.0971584	0.000851276	0.1108	0.0186	2.424e-09	3.27738e-07	++	0	0.369	1	0.5438
cg04540711			rs73737496	G	T	RUNX2(dist=36277),CLIC5(dist=311097)	intergenic	6	-43637	-0.659598	1.5053e-07	-0.451362	0.0188858	-0.5973	0.1051	1.34e-08	1.77435e-06	--	0	0.822	1	0.3645
cg03222066	ABCG4;ABCG4	TSS1500;TSS1500	rs71482170	A	G	ABCG4(NM_001348191:c.-799G>A,NM_022169:c.-799G>A,NM_001348192:c.-4036G>A)	UTR5	11	493	-0.143768	4.62239e-09	-0.0537441	0.0837382	-0.1092	0.0193	1.417e-08	1.87432e-06	--	80.7	5.17	1	0.02298
cg18109485	HEPHL1;HEPHL1	5'UTR;1stExon	rs10765643	A	G	VSTM5(dist=61485),HEPHL1(dist=109251)	intergenic	11	-109121	0.327573	1.06164e-07	0.143155	0.0112731	0.2274	0.0416	4.757e-08	6.20693e-06	++	79.5	4.867	1	0.02738
cg10339593	SNAR-C4	TSS200	rs2910400	G	T	SULT2A1(dist=4470),SNAR-A12(dist=16893)	intergenic	19	-48646	0.0868206	0.000189187	0.10595	0.000182763	0.0945	0.018	1.444e-07	1.8513e-05	++	0	0.273	1	0.6016
cg18756179	FLJ26850	Body	rs976282	C	A	LOC400710	ncRNA_intronic	19	14298	-0.628993	4.59978e-05	-0.639182	0.00111323	-0.6329	0.1213	1.803e-07	2.30329e-05	--	0	0.002	1	0.9674
cg21634218	FLJ26850	TSS1500	rs976282	C	A	LOC400710	ncRNA_intronic	19	15109	-0.352366	8.06536e-05	-0.420189	0.000700646	-0.3756	0.0725	2.218e-07	2.81905e-05	--	0	0.197	1	0.6572
cg22531183	FLJ26850	Body	rs976282	C	A	LOC400710	ncRNA_intronic	19	14357	-0.935902	3.48272e-05	-0.798676	0.00620911	-0.8844	0.1787	7.49e-07	9.33005e-05	--	0	0.138	1	0.7101
cg26967526	BAZ1A;BAZ1A	TSS1500;TSS1500	rs61981204	T	C	BAZ1A	intronic	14	-112641	-0.105571	0.00018188	-0.219313	0.000391011	-0.1252	0.0257	1.078e-06	0.000133949	--	64.3	2.8	1	0.09427
cg22531183	FLJ26850	Body	rs283507	A	G	VRK3	intronic	19	-71189	-0.926359	9.275e-05	-0.809591	0.00438418	-0.8785	0.182	1.388e-06	0.000171957	--	0	0.1	1	0.7523
cg10339593	SNAR-C4	TSS200	rs296387	C	T	CRX(dist=22733),SULT2A1(dist=4410)	intergenic	19	-73374	0.058921	0.0277743	0.133403	3.05045e-06	0.0937	0.0195	1.612e-06	0.000199264	++	72.3	3.617	1	0.05721
cg25866212	GPC6	Body	rs12430764	G	A	GPC6	intronic	13	-5038	0.0255379	0.327747	0.122863	4.5604e-08	0.0814	0.017	1.737e-06	0.000214239	++	87.5	7.987	1	0.00471
cg18109485	HEPHL1;HEPHL1	5'UTR;1stExon	rs7942055	C	A	VSTM5(dist=107279),HEPHL1(dist=63457)	intergenic	11	-63327	-0.150991	0.000234346	-0.122889	0.00270439	-0.1369	0.029	2.337e-06	0.000287674	--	0	0.235	1	0.628
cg15574301	PDLIM4;PDLIM4	Body;Body	rs179800	T	C	P4HA2(dist=22425),PDLIM4(dist=7380)	intergenic	5	-21126	0.193096	0.00893291	0.457867	9.39967e-06	0.2826	0.0601	2.56e-06	0.000314815	++	77	4.345	1	0.03712
cg19216211	C8orf58	TSS1500	rs73672779	G	A	PDLIM2	intronic	8	-6987	0.171387	1.28789e-06	0.0600109	0.162712	0.1264	0.0273	3.747e-06	0.000459655	++	75	4	1	0.04549
cg18756179	FLJ26850	Body	rs283507	A	G	VRK3	intronic	19	-71248	-0.638166	7.82953e-05	-0.47696	0.0133858	-0.5717	0.1239	3.915e-06	0.000479559	--	0	0.411	1	0.5217
cg27268513	WEE1;WEE1	TSS200;Body	rs12274646	G	A	ZNF143	intronic	11	-99357	-0.144744	0.00088487	-0.239986	0.000692993	-0.1709	0.0371	4.036e-06	0.000493414	--	23.9	1.315	1	0.2516
cg21634218	FLJ26850	TSS1500	rs157547	T	C	VRK3	intronic	19	-58617	-0.261357	0.00383247	-0.460477	0.000131863	-0.3331	0.0723	4.077e-06	0.000498183	--	42.8	1.748	1	0.1861
cg02158978	FBRSL1	Body	rs114823367	A	G	POLE	intronic	12	125527	0.194348	3.08708e-05	0.132087	0.0411825	0.1731	0.0378	4.782e-06	0.000580642	++	0	0.609	1	0.435
cg12475182	GTF2H4	5'UTR	rs3873343	T	C	MUC21(dist=11648),MUC22(dist=4402)	intergenic	6	92532	-0.152704	0.00441656	-0.225731	0.000249705	-0.1842	0.0405	5.317e-06	0.000644039	--	0	0.799	1	0.3714
cg08370077	GNG13	TSS1500	rs77151588	A	C	MIR662(dist=4843),RPUSD1(dist=9854)	intergenic	16	-26168	0.155173	0.00107801	0.171892	0.00171544	0.1623	0.0359	6.067e-06	0.000731697	++	0	0.053	1	0.8177
cg13260377	BAT2	Body	rs2077491	C	T	BAG6,PRRC2A(dist=429)	downstream	6	13393	-0.0984871	2.81935e-05	-0.046446	0.019408	-0.0681	0.0152	7.186e-06	0.000857146	--	65	2.857	1	0.09097
cg01028379	FOXK1	Body	rs12673634	C	G	RBAK,RBAK-RBAKDN	intronic	7	304431	-0.090013	0.00783965	-0.124228	0.000255825	-0.1071	0.024	8.034e-06	0.00095194	--	0	0.509	1	0.4756
cg19314992	ACER3	Body	rs7940712	A	C	TSKU(dist=55781),ACER3(dist=6983)	intergenic	11	-49500	-0.172817	2.19968e-05	-0.107188	0.165693	-0.1586	0.036	1.079e-05	0.00127127	--	0	0.564	1	0.4527
cg10339593	SNAR-C4	TSS200	rs78431799	C	T	SYNGR4	intronic	19	429397	0.0908839	0.000327049	0.0712334	0.0102716	0.082	0.0187	1.164e-05	0.00136052	++	0	0.274	1	0.6008
cg20385216	PDLIM4;PDLIM4	Body;Body	rs2662314	T	C	PDLIM4(dist=16022),SLC22A4(dist=4918)	intergenic	5	18020	-0.120607	0.00549752	-0.172275	0.000521207	-0.143	0.0327	1.219e-05	0.00142414	--	0	0.613	1	0.4335
cg10339593	SNAR-C4	TSS200	rs2340996	T	C	CRX	intronic	19	-107902	-0.172856	0.00052207	-0.152157	0.00768823	-0.1639	0.0375	1.263e-05	0.00147279	--	0	0.075	1	0.7847
cg19314992	ACER3	Body	rs7119795	C	T	TSKU(dist=34276),ACER3(dist=28488)	intergenic	11	-71005	0.0909856	0.000206285	0.0954756	0.0219993	0.0921	0.0211	1.3e-05	0.00151241	++	0	0.009	1	0.926
cg00524577	ZNF763	Body	rs8103110	G	A	ZNF563(dist=6934),ZNF442(dist=5379)	intergenic	19	371260	-0.237471	6.46415e-05	-0.123383	0.029549	-0.1777	0.041	1.476e-05	0.00171398	--	48.2	1.929	1	0.1649
cg26424147			rs62143244	C	T	HAAO(dist=34646),LINC01819(dist=200623)	intergenic	2	-1615	-0.0711983	0.000131967	-0.0562527	0.0375188	-0.0664	0.0153	1.504e-05	0.00174569	--	0	0.207	1	0.649
cg21634218	FLJ26850	TSS1500	rs4802647	A	G	VRK3	intronic	19	-45671	-0.32823	0.00157833	-0.412583	0.00296363	-0.3585	0.0832	1.631e-05	0.00188261	--	0	0.237	1	0.6266
cg06583921			rs2687739	A	G	OPA1(dist=106378),LINC02038(dist=36639)	intergenic	3	26627	-0.0832906	0.0197584	-0.274497	6.3556e-06	-0.1324	0.0308	1.734e-05	0.00199781	--	86.4	7.35	1	0.006708
cg18109485	HEPHL1;HEPHL1	5'UTR;1stExon	rs79065048	C	T	VSTM5(dist=159482),HEPHL1(dist=11254)	intergenic	11	-11124	0.210087	0.000155201	0.129527	0.0231526	0.1709	0.0398	1.752e-05	0.00201762	++	2.3	1.024	1	0.3116
cg07452777	PRR23A	TSS200	rs77353616	T	C	FAIM	intronic	3	-376109	-0.178337	0.00535568	-0.206898	0.00126798	-0.1926	0.0453	2.158e-05	0.00241513	--	0	0.099	1	0.7528
cg26337695			rs10933594	G	A	OTOS(dist=208783),GPC1(dist=86222)	intergenic	2	-1762	-0.152191	0.000213572	-0.113359	0.0311465	-0.1375	0.0324	2.193e-05	0.00245101	--	0	0.338	1	0.5608
cg03329019			rs74144241	A	G	C1orf140(dist=36621),DUSP10(dist=328507)	intergenic	1	495142	-0.103632	0.000500831	-0.107238	0.0176996	-0.1047	0.0249	2.541e-05	0.00279499	--	0	0.004	1	0.9469
cg20385216	PDLIM4;PDLIM4	Body;Body	rs179800	T	C	P4HA2(dist=22425),PDLIM4(dist=7380)	intergenic	5	-21178	0.0847081	0.0441176	0.203733	3.67846e-05	0.1348	0.032	2.565e-05	0.00282015	++	70.3	3.367	1	0.06653
cg26967526	BAZ1A;BAZ1A	TSS1500;TSS1500	rs12434485	C	T	FAM177A1	intronic	14	203922	-0.0961619	0.0036581	-0.252937	0.000269426	-0.1252	0.0299	2.779e-05	0.00304716	--	75.9	4.155	1	0.04151
cg12475182	GTF2H4	5'UTR	rs7382307	A	G	HLA-C(dist=7236),LINC02571(dist=14536)	intergenic	6	370354	-0.112471	0.0101351	-0.213405	0.000349313	-0.1477	0.0353	2.819e-05	0.00308585	--	46.3	1.861	1	0.1726
cg26424147			rs4953531	C	A	MTA3	intronic	2	-181896	0.0863463	0.000485166	0.0794109	0.0233686	0.084	0.0202	3.214e-05	0.00348318	++	0	0.026	1	0.8715
cg04540711			rs75771950	T	C	RUNX2(dist=71953),CLIC5(dist=275421)	intergenic	6	-7961	0.410897	0.0063178	0.758558	0.000736738	0.5185	0.125	3.366e-05	0.00363688	++	39.5	1.653	1	0.1986
cg02158978	FBRSL1	Body	rs12231415	A	G	FBRSL1	intronic	12	-45786	-0.0997914	0.00105239	-0.0936599	0.0113787	-0.0973	0.0235	3.506e-05	0.00377673	--	0	0.016	1	0.8982
cg14144305	ALX4	Body	rs201205199	G	T	TSPAN18	intronic	11	485936	-0.0969287	0.0043897	-0.14303	0.00205413	-0.113	0.0274	3.79e-05	0.00407039	--	0	0.642	1	0.423
cg12366279	WDR61	Body	rs112339737	T	C	SH2D7	intronic	15	-189350	0.115146	0.00128179	0.100458	0.0098315	0.1084	0.0263	3.825e-05	0.00410621	++	0	0.077	1	0.7811
cg21002146	TC2N;TC2N;TC2N	TSS1500;5'UTR;TSS1500	rs58763793	T	C	TC2N	intronic	14	-6051	-0.0931269	0.00466564	-0.139627	0.0020119	-0.1092	0.0266	4.041e-05	0.00431402	--	0	0.691	1	0.4057
cg10339593	SNAR-C4	TSS200	rs60297170	T	C	CRX(dist=10860),SULT2A1(dist=16283)	intergenic	19	-85247	-0.059416	0.00916645	-0.0848246	0.00149957	-0.0701	0.0173	5.277e-05	0.00551813	--	0	0.523	1	0.4695
cg07805952	THRA;THRA	Body;3'UTR	rs36088892	T	C	THRA	intronic	17	-1310	-0.0581501	0.00155185	-0.0809849	0.0114855	-0.0638	0.0159	6.26e-05	0.00647834	--	0	0.382	1	0.5364
cg18109485	HEPHL1;HEPHL1	5'UTR;1stExon	rs16919389	C	T	MED17	exonic	11	-213625	-0.114451	0.0831227	-0.217012	0.000149225	-0.173	0.0432	6.31e-05	0.00652468	--	27.4	1.377	1	0.2406
cg18109485	HEPHL1;HEPHL1	5'UTR;1stExon	rs74430064	A	G	PANX1(dist=5204),IZUMO1R(dist=118465)	intergenic	11	165948	-0.162575	0.0204113	-0.231721	0.000869274	-0.1974	0.0494	6.423e-05	0.00663604	--	0	0.49	1	0.484
cg18109485	HEPHL1;HEPHL1	5'UTR;1stExon	rs4753532	C	T	HEPHL1	intronic	11	36734	0.121304	0.00345907	0.106588	0.00644447	0.1135	0.0285	6.667e-05	0.00685698	++	0	0.067	1	0.7964
cg05184636	ZKSCAN2;ZKSCAN2	1stExon;5'UTR	rs74014820	G	A	ZKSCAN2(dist=429891),HS3ST4(dist=4223)	intergenic	16	430310	0.0185422	0.743487	0.134773	1.30137e-05	0.1081	0.0271	6.774e-05	0.00696416	++	69.2	3.243	1	0.07174
cg05591235	ACOT7;ACOT7;ACOT7;ACOT7	Body;Body;Body;Body	rs12079872	G	A	THAP3	intronic	1	284152	-0.0922955	0.000961932	-0.120906	0.0226707	-0.0985	0.0247	6.801e-05	0.00698905	--	0	0.228	1	0.6333
cg10339593	SNAR-C4	TSS200	rs79521836	G	A	CRX	intronic	19	-108466	0.105849	0.00695869	0.135541	0.00357664	0.1182	0.03	8.109e-05	0.00811322	++	0	0.238	1	0.6256
cg19379572	PRICKLE1;PRICKLE1;PRICKLE1;PRICKLE1	5'UTR;5'UTR;5'UTR;5'UTR	rs73127421	C	T	YAF2(NM_001190977:c.*1932A>G,NM_001190979:c.*1932A>G,NM_001320080:c.*1932A>G,NM_005748:c.*1932A>G)	UTR3	12	-324064	0.128169	0.0162195	0.252834	0.000779697	0.1698	0.0435	9.465e-05	0.00931712	++	45.3	1.827	1	0.1765
cg24466241	ZYG11A	Body	rs533935	C	T	ZYG11A	intronic	1	-101	0.0989787	0.000151675	0.056786	0.226524	0.089	0.0228	9.684e-05	0.00952146	++	0	0.617	1	0.4323
cg05026658	DPY19L2P2;DPY19L2P2	Body;Body	rs6968713	G	C	FBXL13,LRRC17	intronic	7	-338890	0.102683	0.00464773	0.0801561	0.00647462	0.0891	0.0229	9.709e-05	0.00954229	++	0	0.232	1	0.6297
cg26337695			rs62621191	A	C	ANKMY1(NM_001354025:exon3:UTR5,NM_001282780:exon2:UTR5,NM_001282781:exon2:UTR5,NM_001282771:exon2:UTR5,NM_017844:exon2:UTR5,NM_001308375:exon2:c.221-1G>T,NM_001354023:exon3:UTR5)	splicing	2	206150	0.0942798	0.108582	0.28387	3.89513e-05	0.174	0.0447	0.0001009	0.00990507	++	77.1	4.376	1	0.03645
cg10339593	SNAR-C4	TSS200	rs7252774	G	C	ZNF114	intronic	19	341572	0.0726628	0.000952258	0.0586992	0.0395928	0.0675	0.0174	0.0001073	0.0103505	++	0	0.15	1	0.6982
cg19918623	CHCHD3	Body	rs6467447	C	T	CHCHD3	intronic	7	-135855	-0.0776597	0.0004199	-0.0655554	0.111028	-0.075	0.0194	0.0001125	0.0107939	--	0	0.067	1	0.7953
cg04704198			rs4523717	C	T	FGF3(dist=225641),LINC02753(dist=42511)	intergenic	11	-429758	0.240218	0.000510603	0.182474	0.0855665	0.223	0.0579	0.000118	0.0112783	++	0	0.208	1	0.6485
cg27268513	WEE1;WEE1	TSS200;Body	rs111941022	G	A	DENND5A	intronic	11	-316994	0.150926	0.000359016	0.115638	0.135421	0.1428	0.0371	0.0001193	0.0113808	++	0	0.16	1	0.6892
cg06583921			rs6762387	G	A	LINC02026	ncRNA_intronic	3	218419	0.0949	0.00517823	0.156572	0.00534531	0.1114	0.0291	0.0001265	0.012031	++	0	0.882	1	0.3476
cg13457841			rs75275103	G	A	PAX5	intronic	9	-390149	0.122714	0.0193721	0.191432	0.00162187	0.1521	0.0397	0.0001281	0.0121646	++	0	0.733	1	0.3919
cg09916174	CALD1;CALD1;CALD1;CALD1;CALD1	TSS200;Body;Body;TSS200;Body	rs28705862	A	T	CALD1	intronic	7	-83017	0.153953	4.45723e-05	0.033252	0.641551	0.1276	0.0333	0.0001295	0.0122836	++	55.2	2.233	1	0.1351
cg26337695			rs62185208	C	T	OTOS(dist=209179),GPC1(dist=85826)	intergenic	2	-1366	0.102375	0.01128	0.15977	0.00293796	0.1231	0.0323	0.0001374	0.0129935	++	0	0.729	1	0.3932
cg07452777	PRR23A	TSS200	rs149508404	A	T	PRR23B(dist=7647),PRR23C(dist=13529)	intergenic	3	22201	-0.227415	0.00133508	-0.201444	0.0384707	-0.2184	0.0573	0.0001379	0.013026	--	0	0.047	1	0.8292
cg20385216	PDLIM4;PDLIM4	Body;Body	rs2301713	C	T	RAD50	intronic	5	344847	-0.104419	0.00526351	-0.116931	0.00944378	-0.1095	0.0288	0.0001418	0.013314	--	0	0.046	1	0.8308
cg04540711			rs2677108	T	C	RUNX2	intronic	6	-194959	0.291255	0.000310051	0.173533	0.144084	0.2541	0.0668	0.0001423	0.0133559	++	0	0.672	1	0.4125
cg18109485	HEPHL1;HEPHL1	5'UTR;1stExon	rs950878	T	C	VSTM5(dist=81904),HEPHL1(dist=88832)	intergenic	11	-88702	-0.129127	0.002818	-0.103993	0.0172825	-0.1167	0.0307	0.0001461	0.0136869	--	0	0.167	1	0.6826
cg13260377	BAT2	Body	rs3128759	C	T	C2	intronic	6	292947	-0.0400016	0.161817	-0.084948	0.000195952	-0.0675	0.0178	0.0001545	0.0143342	--	33.8	1.51	1	0.2191
cg22531183	FLJ26850	Body	rs4802647	A	G	VRK3	intronic	19	-46423	-0.694297	0.00870844	-0.900383	0.0056037	-0.7765	0.2052	0.0001548	0.0143567	--	0	0.242	1	0.623
cg19379572	PRICKLE1;PRICKLE1;PRICKLE1;PRICKLE1	5'UTR;5'UTR;5'UTR;5'UTR	rs11181521	T	C	PRICKLE1	intronic	12	5844	-0.0921029	0.000303822	-0.0587754	0.202204	-0.0843	0.0223	0.0001581	0.0146194	--	0	0.4	1	0.5269
cg10339593	SNAR-C4	TSS200	rs11670459	A	G	CABP5	intronic	19	95321	-0.122698	0.0118968	-0.199615	0.00301824	-0.1492	0.0395	0.0001587	0.0146587	--	0	0.856	1	0.3548
cg00524577	ZNF763	Body	rs56019429	T	C	ZNF844	intronic	19	103340	0.148279	0.00569676	0.138384	0.0102333	0.1434	0.038	0.0001626	0.0149857	++	0	0.017	1	0.8965
cg02158978	FBRSL1	Body	rs10870468	T	C	LOC101928416(dist=110521),FBRSL1(dist=48055)	intergenic	12	-116256	0.0468358	0.0865378	0.152255	5.18916e-05	0.0832	0.0221	0.0001665	0.0152832	++	80.5	5.14	1	0.02338
cg15574301	PDLIM4;PDLIM4	Body;Body	rs6877599	A	G	PDLIM4(dist=9796),SLC22A4(dist=11144)	intergenic	5	11846	-0.158838	0.0173127	-0.346891	0.00108646	-0.2121	0.0565	0.0001743	0.0159523	--	55.5	2.249	1	0.1337
cg04437922	CDK11B;CDK11B;CDK11B;CDK11B;CDK11B;CDK11B	Body;Body;Body;Body;Body;5'UTR	rs12093735	T	C	GNB1(dist=4656),CALML6(dist=19487)	intergenic	1	198963	-0.0882376	0.0329961	-0.193578	0.00061106	-0.125	0.0334	0.0001804	0.0163432	--	55.8	2.263	1	0.1325
cg20385216	PDLIM4;PDLIM4	Body;Body	rs6877599	A	G	PDLIM4(dist=9796),SLC22A4(dist=11144)	intergenic	5	11794	-0.0791855	0.0368824	-0.173508	0.000567953	-0.1134	0.0303	0.0001833	0.0165699	--	55.3	2.239	1	0.1346
cg17940694	DISP2	Body	rs2279580	C	G	EIF2AK4	intronic	15	-357599	0.0395633	0.000290174	0.0207348	0.172794	0.0332	0.0089	0.0001848	0.0166874	++	1.1	1.011	1	0.3146
cg05026658	DPY19L2P2;DPY19L2P2	Body;Body	rs115179858	A	T	DPY19L2P2	ncRNA_intronic	7	-26372	0.164583	0.00153859	0.0998673	0.0285634	0.128	0.0343	0.0001878	0.0169277	++	0	0.876	1	0.3493
cg12873454	KIAA1026;KIAA1026	TSS1500;TSS1500	rs4661292	G	A	KAZN-AS1(dist=168678),KAZN(dist=10034)	intergenic	1	-9464	-0.0589107	0.000822446	-0.0489357	0.0923967	-0.0562	0.0151	0.0001892	0.0170416	--	0	0.086	1	0.7692
cg04540711			rs73457145	A	G	RUNX2(dist=61195),CLIC5(dist=286179)	intergenic	6	-18719	0.521776	0.000582656	0.443967	0.142278	0.5061	0.1356	0.0001897	0.0170682	++	0	0.053	1	0.8182
cg01673669			rs11635668	C	T	FOXB1(dist=262820),ANXA2(dist=76888)	intergenic	15	263562	0.0882863	0.0184725	0.0976511	0.00398583	0.0934	0.0251	0.0002026	0.0181441	++	0	0.034	1	0.853
cg00876541	MIR1181;CDC37	TSS1500;TSS1500	rs77833898	A	G	RDH8	exonic	19	-383578	-0.108318	0.847446	-0.338931	0.000194787	-0.3331	0.0898	0.0002084	0.0185969	--	0	0.163	1	0.686
cg06583921			rs9848957	G	A	OPA1(dist=51066),LINC02038(dist=91951)	intergenic	3	-28685	0.107851	0.00507266	0.193578	0.00829877	0.1264	0.0341	0.0002088	0.0186259	++	6.7	1.071	1	0.3006
cg15574301	PDLIM4;PDLIM4	Body;Body	rs2662314	T	C	PDLIM4(dist=16022),SLC22A4(dist=4918)	intergenic	5	18072	-0.202311	0.00830887	-0.280988	0.0077351	-0.2295	0.062	0.000215	0.0190364	--	0	0.364	1	0.5463
cg18109485	HEPHL1;HEPHL1	5'UTR;1stExon	rs7116049	A	C	PANX1	intronic	11	143470	0.136875	0.00216528	0.0969654	0.0310014	0.1171	0.0317	0.0002191	0.0193652	++	0	0.397	1	0.5287
cg10339593	SNAR-C4	TSS200	rs10405393	A	G	BSPH1(NM_001128326:c.*47C>T)	UTR3	19	28734	-0.0652628	0.0148211	-0.0937755	0.00453477	-0.0766	0.0208	0.000233	0.0204206	--	0	0.449	1	0.5026
cg27268513	WEE1;WEE1	TSS200;Body	rs2896515	C	T	SBF2	intronic	11	423950	0.112074	0.00154519	0.118678	0.0652241	0.1136	0.031	0.0002496	0.0215371	++	0	0.008	1	0.9284
cg24293689	CASZ1;CASZ1	Body;Body	rs61535446	A	G	MASP2	intronic	1	368542	-0.128096	0.0113187	-0.0961334	0.00720425	-0.1068	0.0292	0.0002557	0.0219561	--	0	0.266	1	0.6059
cg09916174	CALD1;CALD1;CALD1;CALD1;CALD1	TSS200;Body;Body;TSS200;Body	rs292497	A	G	CYREN,TMEM140	intronic	7	266570	0.0847446	0.00192858	0.105645	0.0543015	0.0889	0.0245	0.0002794	0.0237144	++	0	0.116	1	0.7332
cg10703826	TBX15;TBX15	1stExon;5'UTR	rs1779415	A	G	SPAG17(dist=652662),TBX15(dist=45157)	intergenic	1	-151603	0.12408	0.000589049	0.0721513	0.15004	0.1063	0.0293	0.0002836	0.0240301	++	0	0.707	1	0.4006
cg21634218	FLJ26850	TSS1500	rs1273641	C	T	AP2A1	intronic	19	-282589	-0.546486	0.0112088	-0.656387	0.00918956	-0.5929	0.1638	0.0002941	0.0248692	--	0	0.11	1	0.7403
cg05591235	ACOT7;ACOT7;ACOT7;ACOT7	Body;Body;Body;Body	rs3789527	A	G	KCNAB2(NM_001199861:c.*2236G>A,NM_003636:c.*2236G>A,NM_172130:c.*2236G>A,NM_001199860:c.*2236G>A,NM_001199863:c.*2236G>A,NM_001199862:c.*2236G>A)	UTR3	1	-244802	0.132038	0.000257665	0.0546346	0.410776	0.1144	0.0317	0.0003141	0.0263909	++	4.6	1.048	1	0.306
cg26424147			rs144543470	G	A	HAAO(dist=25062),LINC01819(dist=210207)	intergenic	2	-11199	0.0919596	0.0160988	0.126859	0.00629676	0.106	0.0295	0.0003253	0.0269428	++	0	0.337	1	0.5617
cg26434400	SLC44A4	Body	rs3130920	C	G	MICB-DT	ncRNA_intronic	6	-375113	-0.135266	0.000885415	-0.0811565	0.110887	-0.1142	0.0318	0.0003277	0.0270878	--	0	0.689	1	0.4064
cg01028379	FOXK1	Body	rs66907025	C	T	RBAKDN(dist=31743),ZNF890P(dist=16344)	intergenic	7	346126	0.0723635	0.00183454	0.0473208	0.0551428	0.0606	0.0169	0.0003393	0.027933	++	0	0.546	1	0.4599
cg10339593	SNAR-C4	TSS200	rs436303	A	G	LIG1	intronic	19	216721	0.0779746	0.00344844	0.0600563	0.0341526	0.0696	0.0194	0.0003414	0.0280533	++	0	0.212	1	0.6452
cg19216211	C8orf58	TSS1500	rs6996872	T	C	PPP3CC	intronic	8	-139233	0.0541051	0.0197184	0.0823459	0.00480117	0.065	0.0182	0.0003436	0.0281786	++	0	0.573	1	0.4489
cg10355708	ADCK5	3'UTR	rs1052951	A	G	ADCK5(NM_174922:c.*20G>A)	UTR3	8	11	-0.0647101	0.00167431	-0.0564209	0.0842115	-0.0624	0.0174	0.0003444	0.0282257	--	0	0.046	1	0.8301
cg19216211	C8orf58	TSS1500	rs7459660	G	A	BIN3	intronic	8	49107	-0.0891937	0.00194423	-0.0708367	0.0676708	-0.0827	0.0231	0.0003474	0.0284157	--	0	0.145	1	0.7038
cg01002560	ISPD;ISPD	1stExon;1stExon	rs12673805	T	C	SOSTDC1(dist=59770),LRRC72(dist=1317)	intergenic	7	104354	-0.102385	0.0143939	-0.0866544	0.00883781	-0.0927	0.026	0.0003546	0.0289289	--	0	0.087	1	0.7681
cg18912906			rs2578220	G	A	LINC01029(dist=685124),SALL3(dist=349468)	intergenic	18	65082	0.0378279	0.00563926	0.0457357	0.0237526	0.0403	0.0113	0.0003716	0.0300804	++	0	0.105	1	0.746
cg13260377	BAT2	Body	rs41267118	A	G	DXO	exonic	6	346362	0.126852	0.0128567	0.111189	0.0109073	0.1178	0.0332	0.0003827	0.0308989	++	0	0.054	1	0.8155
cg20984170	RXRB	Body	rs2858308	T	G	HLA-DQB1(dist=35566),HLA-DQA2(dist=39168)	intergenic	6	-494798	0.132407	0.00549671	0.0807547	0.0173056	0.0981	0.0276	0.0003869	0.0311977	++	0	0.779	1	0.3775
cg04150639	PTP4A3;PTP4A3	3'UTR;3'UTR	rs6990364	C	T	MROH5	intronic	8	64630	0.0531714	0.00868119	0.0971632	0.00933153	0.0632	0.0178	0.000391	0.0314451	++	6.6	1.071	1	0.3008
cg06152856	COL9A3	Body	rs751557	A	C	COL9A3	exonic	20	6738	0.134324	0.00103112	0.0832706	0.142072	0.1168	0.0332	0.0004308	0.0342626	++	0	0.533	1	0.4654
cg24466241	ZYG11A	Body	rs7547040	G	C	ZYG11B(dist=5103),ZYG11A(dist=10321)	intergenic	1	-10797	-0.143076	0.00030916	-0.0544695	0.424953	-0.1207	0.0343	0.0004314	0.0342995	--	20.6	1.259	1	0.2618
cg10339593	SNAR-C4	TSS200	rs383849	T	C	PLA2G4C	intronic	19	157020	-0.0803297	0.0616731	-0.129514	0.00198217	-0.1056	0.03	0.0004325	0.0343542	--	0	0.672	1	0.4125
cg02158978	FBRSL1	Body	rs4883567	T	C	FBRSL1	intronic	12	-31626	-0.0731898	0.00549296	-0.0872373	0.0293036	-0.0774	0.022	0.0004355	0.0345376	--	0	0.086	1	0.7694
cg05773155	LMOD1	Body	rs61821734	A	G	IPO9-AS1	ncRNA_intronic	1	-139676	0.0534605	0.00225649	0.0961748	0.0567371	0.058	0.0165	0.0004483	0.0354628	++	0	0.639	1	0.424
cg21931103	LIPT1;LIPT1;LIPT1;LIPT1;LIPT1;LIPT1;LIPT1;LIPT1;LIPT1;LIPT1;TSGA10	5'UTR;1stExon;5'UTR;1stExon;5'UTR;5'UTR;1stExon;5'UTR;1stExon;1stExon;TSS1500	rs11893888	A	C	KIAA1211L	intronic	2	-276184	-0.126849	0.0457262	-0.15286	0.00379202	-0.1422	0.0406	0.0004595	0.0362799	--	0	0.099	1	0.7528
cg10339593	SNAR-C4	TSS200	rs2910996	G	A	BICRA	intronic	19	-301831	-0.132431	0.016057	-0.145806	0.010764	-0.1389	0.0396	0.0004598	0.0362921	--	0	0.028	1	0.8661
cg18756179	FLJ26850	Body	rs596605	A	G	MYH14	intronic	19	200185	0.486069	0.00011341	0.122274	0.435659	0.3435	0.0982	0.0004688	0.0369675	++	69.4	3.271	1	0.07051
cg06583921			rs7631570	C	T	ATP13A4	intronic	3	-291867	-0.100795	0.00234894	-0.114729	0.0831061	-0.1036	0.0296	0.0004722	0.0371227	--	0	0.035	1	0.8507
cg20385216	PDLIM4;PDLIM4	Body;Body	rs2522410	T	C	IL5(dist=6103),RAD50(dist=7352)	intergenic	5	278168	0.0914479	0.0183407	0.121186	0.00875712	0.1037	0.0297	0.0004799	0.0375704	++	0	0.243	1	0.6221
cg15574301	PDLIM4;PDLIM4	Body;Body	rs2522413	A	G	IRF1(dist=44120),IL5(dist=6552)	intergenic	5	263488	0.160685	0.0270516	0.307243	0.00339839	0.2082	0.0597	0.0004912	0.0383908	++	24.2	1.319	1	0.2508
cg18756179	FLJ26850	Body	rs283518	T	C	VRK3	intronic	19	-61946	-0.312236	0.0632145	-0.708635	0.00102215	-0.4619	0.1326	0.0004942	0.0385933	--	52.4	2.101	1	0.1472
cg22515885			rs2071403	A	G	TPO(NM_000547:c.-937A>G,NM_175719:c.-937A>G,NM_001206745:c.-937A>G,NM_001206744:c.-937A>G)	UTR5	2	-156595	-0.0705711	0.00140651	-0.0529495	0.148951	-0.0659	0.0189	0.0005013	0.0391233	--	0	0.169	1	0.6808
cg10836855	MSR1;MSR1;MSR1	TSS1500;TSS1500;TSS1500	rs2721226	A	G	TUSC3	intronic	8	-430986	0.0591645	0.00233204	0.0622791	0.0919803	0.0598	0.0172	0.0005038	0.0392939	++	0	0.006	1	0.9405
cg22531183	FLJ26850	Body	rs596605	A	G	MYH14	intronic	19	200244	0.691376	0.000184117	0.203695	0.379891	0.502	0.1446	0.0005166	0.0399806	++	63	2.703	1	0.1002
cg19216211	C8orf58	TSS1500	rs2294047	A	G	PDLIM2	exonic	8	-13325	-0.049277	0.00766031	-0.0541681	0.0258384	-0.0511	0.0147	0.0005173	0.04001	--	0	0.026	1	0.8727
cg19314992	ACER3	Body	rs2276285	T	C	MYO7A	intronic	11	287448	-0.0693576	0.0102243	-0.0941489	0.0170276	-0.0773	0.0223	0.0005263	0.0406432	--	0	0.269	1	0.6041
cg06152856	COL9A3	Body	rs112409015	T	C	SLCO4A1(dist=9238),NTSR1(dist=27305)	intergenic	20	-143901	0.270325	9.37514e-05	0.0542239	0.545924	0.1898	0.0548	0.000535	0.0412514	++	72.5	3.634	1	0.05662
cg21002146	TC2N;TC2N;TC2N	TSS1500;5'UTR;TSS1500	rs74073635	T	C	TRIP11	intronic	14	156780	-0.165013	0.00959936	-0.173436	0.0218439	-0.1685	0.0487	0.0005439	0.0418731	--	0	0.007	1	0.9321
cg25312822	AACS	Body	rs4038311	G	A	SCARB1	intronic	12	-323627	0.054667	0.0196011	0.0458686	0.0107002	0.0491	0.0143	0.0005696	0.0436234	++	0	0.089	1	0.7657
cg05195756	MAP3K7;MAP3K7;MAP3K7;MAP3K7;MAP3K7;MAP3K7;MAP3K7;MAP3K7	5'UTR;5'UTR;5'UTR;1stExon;1stExon;1stExon;5'UTR;1stExon	rs2750426	T	A	MAP3K7(dist=34608),MIR4643(dist=899979)	intergenic	6	34735	-0.111362	0.0334399	-0.032153	0.00200922	-0.0352	0.0102	0.0005726	0.0437995	--	54.6	2.201	1	0.1379
cg14500932	DENND1A;DENND1A	Body;Body	rs7865976	T	C	DENND1A	intronic	9	-367598	-0.0731973	0.00237678	-0.0735168	0.110536	-0.0733	0.0213	0.0005988	0.0455252	--	0	0	1	0.9951
cg04704198			rs2375288	G	C	FGF3(dist=199424),LINC02753(dist=68728)	intergenic	11	-455975	-0.173931	0.00118142	-0.117723	0.217855	-0.1605	0.0468	0.0006005	0.0456267	--	0	0.263	1	0.6079
cg22531183	FLJ26850	Body	rs1273641	C	T	AP2A1	intronic	19	-283341	-1.45433	0.00771587	-1.28228	0.0300199	-1.3751	0.401	0.000605	0.0459268	--	0	0.046	1	0.8307
cg12475182	GTF2H4	5'UTR	rs17875360	C	T	RPP21(dist=140650),HLA-E(dist=1965)	intergenic	6	-421474	-0.0627494	0.0941124	-0.217876	0.000188749	-0.1081	0.0315	0.0006118	0.0463024	--	80	5.003	1	0.02531
cg12233418	CTDP1;CTDP1	Body;Body	rs73494234	G	A	NFATC1	intronic	18	-288862	-0.123028	0.000289435	-0.0277528	0.680923	-0.1038	0.0303	0.0006196	0.0467513	--	37.1	1.591	1	0.2073
cg26967526	BAZ1A;BAZ1A	TSS1500;TSS1500	rs148475995	T	G	LOC112268124(dist=6227),SRP54-AS1(dist=33790)	intergenic	14	5697	0.0685859	0.00763613	0.126143	0.0196386	0.0792	0.0232	0.0006468	0.0482649	++	0	0.924	1	0.3363
cg24293689	CASZ1;CASZ1	Body;Body	rs1925665	A	T	CASZ1(dist=146770),C1orf127(dist=3057)	intergenic	1	271117	0.0464174	0.0338652	0.048977	0.00781346	0.0479	0.0141	0.0006705	0.0497884	++	0	0.008	1	0.9287
cg09650414	ARL6IP6;ARL6IP6;PRPF40A	TSS200;TSS200;TSS1500	rs4664579	T	A	FMNL2	intronic	2	-311373	0.0356113	0.795477	0.096155	0.00063256	0.0937	0.0276	0.0006744	0.0499963	++	0	0.186	1	0.6659

## Sheet: Supplementary Table 8
Supplementary Table 8: Enriched Ingenuity Canonical Pathways identified using genes mapped by the meQTLs for cocaine use frequency-related DNA methylations.
Ingenuity Canonical Pathways	-log(p-value)	Ratio	p	FDR	Molecules
PD-1, PD-L1 cancer immunotherapy pathway	3.04	0.0467	0.000912011	0.116633	CSNK2B,HLA-B,HLA-C,HLA-DQB1,PIK3CB
Gαq Signaling	2.91	0.0353	0.00123027	0.116633	AVPR1B,GNB1,GNG13,NFATC1,PIK3CB,PPP3CC
Th1 and Th2 Activation Pathway	2.88	0.0349	0.00131826	0.116633	HLA-B,HLA-DQB1,IL5,IRF1,NFATC1,PIK3CB
Th1 Pathway	2.78	0.041	0.00165959	0.116633	HLA-B,HLA-DQB1,IRF1,NFATC1,PIK3CB
Complement System	2.67	0.0811	0.00213796	0.116633	C2,CFH,MASP2
fMLP Signaling in Neutrophils	2.65	0.0382	0.00223872	0.116633	GNB1,GNG13,NFATC1,PIK3CB,PPP3CC
CCR3 Signaling in Eosinophils	2.61	0.0373	0.00245471	0.116633	CFL2,GNB1,GNG13,PIK3CB,PLA2G4C
Antigen Presentation Pathway	2.6	0.0769	0.00251189	0.116633	HLA-B,HLA-C,HLA-DQB1
Natural Killer Cell Signaling	2.57	0.0303	0.00269153	0.116633	CFL2,HLA-B,HLA-C,MAP3K7,NFATC1,PIK3CB
Oxytocin Signaling Pathway	2.44	0.0248	0.00363078	0.131726	GNB1,GNG13,MYH14,NFATC1,PIK3CB,PLA2G4C,PPP3CC
RANK Signaling in Osteoclasts	2.43	0.044	0.00371535	0.131726	MAP3K7,NFATC1,PIK3CB,PPP3CC
DNA Double-Strand Break Repair by Homologous Recombination	2.38	0.143	0.00416869	0.135483	LIG1,RAD50
Multiple Sclerosis Signaling Pathway	2.33	0.027	0.00467735	0.140321	C2,HLA-B,HLA-C,HLA-DQB1,IL5,IRF1
Neuroinflammation Signaling Pathway	2.16	0.0221	0.00691831	0.192724	HLA-B,HLA-C,HLA-DQB1,NFATC1,PIK3CB,PLA2G4C,PPP3CC

## Sheet: Supplementary Table 9
Supplementary Table 9: Significant traits associated with the top index meQTLs for cocaine use frequency-related DNA methylations. A total of 4 studies reached the significance level after bonferroni correction (p < 7.0e-7), which consisted of 4 phenotypes (phenotype number).
Phenotype number	Study number	PMID	Domain	Trait	SNP	P.value
1	1	31152163	Metabolic	Estimated glomerular filtration rate	rs71482170	4.3e-09
					rs11783129	7.29e-08
2	2	30297969	Endocrine	Type 2 Diabetes	rs2875247	4.2e-07
3	3	30804560	Respiratory	FVC	rs11783129	6.62e-07
4	4	28436984	Reproduction	Age at menarche	rs71482170	9.79e-08

## Sheet: Supplementary Table 10
Supplementary Table 10: meQTLs trait enrichment using associates downloaded from GWAS Catalog (https://www.ebi.ac.uk/gwas/). MeQTLs for cocaine use frequency-related DNA methylations were used.
trait	OR	p	CI_l	CI_u	PUBMEDID	Ancestry	FIRST AUTHOR	DATE	JOURNAL	LINK
susceptibility to plantar warts measurement	24.633	0.00430946	2.54707	123.076	28928442	European ancestry	Tian C	2017-09-19	Nat Commun	www.ncbi.nlm.nih.gov/pubmed/28928442
balding measurement	8.96108	0.00565847	1.75724	28.6224	30573740	European ancestry	Yap CX	2018-12-20	Nat Commun	www.ncbi.nlm.nih.gov/pubmed/30573740
